# Supplementary material for: Optimizing Model Performance and Interpretability: Application to Biological Data Classification
Source: Genes (Basel). 2025 Feb 28;16(3):297. doi: 10.3390/genes16030297 (PMC11942234; doi:10.3390/genes16030297)
Supplement: Supplementary file 1 [file genes-16-00297-s001.zip]

Archive with 12 entries (12 files):
- Figure S1.pdf
- Table S1-Gene-Null_importance_Score_Rank.xlsx
- Table S2-Enzyme-Reaction.xlsx
- Table-S10-3C-SHAP-Null-importance.csv
- Table-S11.xls
- Table-S3.xlsx
- Table-S4-2C-RFE.csv
- Table-S5-3C-RFE.csv
- Table-S6-vs_EBM-RuleFit.xls
- Table-S7-EBM-RuleFit.xlsx
- Table-S8.csv
- Table-S9-2C-SHAP-Null-importance.csv
