# Supplementary material for: Optimizing Model Performance and Interpretability: Application to Biological Data Classification
Source: Genes (Basel). 2025 Feb 28;16(3):297. doi: 10.3390/genes16030297 (PMC11942234; doi:10.3390/genes16030297)
Supplement: Supplementary file 1 [file genes-16-00297-s001.zip › Table S1-Gene-Null_importance_Score_Rank.xlsx]

## Sheet: 2C
ColumnName	Difference
CERS3	-93.9331
SULT2B1	-93.4155
PLA2G4B	-93.1308
DUSP1	-92.8562
TGM1	-92.0542
PLA2G4E	-91.6434
AKR1B10	-90.1907
AKT3	-89.8973
DHCR7	-89.3574
G6PC3	-88.7993
ARG1	-87.9397
PLA2G4D	-87.4329
DUSP4	-84.8326
GLUL	-82.992
PDK4	-81.9317
TIE1	-80.2626
CYP1B1	-74.3671
FLT1	-74.3138
FBP1	-71.9475
EPHB2	-60.5299
PLA2G2D	-59.3331
NCOA3	-55.6423
MAP4K4	-40.5707
DHRS3	-35.3503

## Sheet: 3C
ColumnName	Difference
ALDOB	-95.5624
DCXR	-95.2845
P3H3	-88.5875
PIK3R3	-87.617
GMPR	-86.4018
KDM1A	-85.9516
RBP4	-85.3774
HMGCS2	-84.7399
ACSL1	-83.4305
FGFR4	-82.7408
FASN	-81.7279
CDK16	-81.408
CYP7A1	-81.2245
GSTA1	-81.0331
UGT1A4	-77.6804
PLOD2	-72.4945
PLA2G2F	-69.6471
ERBB2	-66.5998
PRMT1	-61.8131
CDKN2C	-60.4968
CYP27A1	-44.6947
PARK7	-40.5767
