# Supplementary material for: Optimizing Model Performance and Interpretability: Application to Biological Data Classification
Source: Genes (Basel). 2025 Feb 28;16(3):297. doi: 10.3390/genes16030297 (PMC11942234; doi:10.3390/genes16030297)
Supplement: Supplementary file 1 [file genes-16-00297-s001.zip › Table S2-Enzyme-Reaction.xlsx]

## Sheet: 2C
Gene	Reaction
PDK4	ATP + a [pyruvate dehydrogenase E1 alpha subunit]-L-serine -> ADP + a [pyruvate dehydrogenase E1 alpha subunit]-L-serine phosphate + H+
SULT2B1	3'-phosphoadenylyl-sulfate + cholesterol -> adenosine 3',5'-bisphosphate + cholesterol sulfate + H+ // 3'-phosphoadenylyl-sulfate + 3-beta-hydroxyandrost-5-en-17-one -> adenosine 3',5'-bisphosphate + 3-beta-hydroxyandrost-5-en-17-one 3-sulfate + H+ // 3'-phosphoadenylyl-sulfate + pregnenolone -> adenosine 3',5'-bisphosphate + pregnenolone sulfate + H+
DUSP1	a [protein]-L-tyrosine phosphate + H2O -> a [protein]-L-tyrosine + phosphate // a [protein] (L-serine/L-threonine) phosphate + H2O -> a [protein] Ser/Thr + phosphate
EPHB2	ATP + a [protein]-L-tyrosine -> ADP + a [protein]-L-tyrosine phosphate + H+
KIT	ATP + a [protein]-L-tyrosine -> ADP + a [protein]-L-tyrosine phosphate + H+
G6PC3	D-glucopyranose 6-phosphate + H2O -> D-glucopyranose + phosphate
NCOA3	a [histone]-L-lysine + acetyl-CoA -> a [histone]-N6-acetyl-L-lysine + coenzyme A + H+
FBP1	beta-D-fructofuranose 1,6-bisphosphate + H2O -> beta-D-fructofuranose 6-phosphate + phosphate
PLA2G2D	a phosphatidylcholine + H2O -> a 2-lysophosphatidylcholine + a fatty acid + H+
PLA2G4B	a phosphatidylcholine + H2O -> a 2-lysophosphatidylcholine + a fatty acid + H+
FLT1	ATP + a [protein]-L-tyrosine -> ADP + a [protein]-L-tyrosine phosphate + H+
AKR1B10	(S)-propane-1,2-diol + NAD+ <--> hydroxyacetone + NADH + H+ // 2-dehydro-3-deoxy-D-gluconate + NADP+ <- (4S,5S)-4,5-dihydroxy-2,6-dioxohexanoate + NADPH + H+ // hydroxyacetone + NADP+ <- methylglyoxal + NADPH + H+
AKT3	a [protein] Ser/Thr + ATP -> a [protein] (L-serine/L-threonine) phosphate + ADP + H+
MAP4K4	a [protein] Ser/Thr + ATP -> a [protein] (L-serine/L-threonine) phosphate + ADP + H+
PLA2G4D	a phosphatidylcholine + H2O -> a 2-lysophosphatidylcholine + a fatty acid + H+
DUSP4	a [protein]-L-tyrosine phosphate + H2O -> a [protein]-L-tyrosine + phosphate // a [protein] (L-serine/L-threonine) phosphate + H2O -> a [protein] Ser/Thr + phosphate
GLUL	ammonium + L-glutamate + ATP -> L-glutamine + ADP + phosphate + H+ // L-glutamate + H+ -> CO2 + 4-aminobutanoate
ARG1	L-arginine + H2O -> urea + L-ornithine
TGM1	a [protein]-L-glutamine + a [protein]-L-lysine -> a protein with an N6-(gamma-glutamyl)-L-lysine crosslink + ammonium
TIE1	ATP + a [protein]-L-tyrosine -> ADP + a [protein]-L-tyrosine phosphate + H+
DHCR7	desmosterol + NADP+ <- 7-dehydrodesmosterol + NADPH + H+ // cholesterol + NADP+ <- 7-dehydrocholesterol + NADPH + H+
DHRS3	all-trans-retinol + NADP+ <--> all-trans-retinal + NADPH + H+
PLA2G4E	a phosphatidylcholine + H2O -> a 2-lysophosphatidylcholine + a fatty acid + H+
CERS3	30-hydroxytriacontanoyl-CoA + phytosphingosine -> N-(30-hydroxytriacontanoyl)-phytosphingosine + coenzyme A + H+ // 30-hydroxytriacontanoyl-CoA + sphingosine -> N-(30-hydroxytriacontanoyl)-sphingosine + coenzyme A + H+ // an ultra-long-chain fatty acyl-CoA + a sphingoid base -> an ultra-long-chain ceramide + coenzyme A + H+ // 30-hydroxytriacontanoyl-CoA + (6R)-6-hydroxysphingosine -> N-(30-hydro…
CYP1B1	melatonin + a reduced [NADPH-hemoprotein reductase] + dioxygen -> 6-hydroxymelatonin + an oxidized [NADPH-hemoprotein reductase] + H2O

## Sheet: 2C-pathway
ID	Description	GeneRatio	BgRatio	pvalue	p.adjust	qvalue	geneID	Count	ONTOLOGY
GO:0044282	small molecule catabolic process	80/570	388/18614	2.0282e-43	8.25681e-40	6.81476e-40	SULT1A3/GPT2/NQO2/CYP4F2/CSAD/NUDT1/GLYCTK/DCXR/BCKDHA/TIGAR/MLYCD/PRODH/AKR1B10/SRD5A3/DECR2/DECR1/HADHB/CRYM/PARK7/MCAT/SLC27A4/IMPA2/INPP5E/ECHS1/SDSL/AMDHD2/ENO3/ACOX3/FUT2/TPI1/HAL/INPP5K/ECH1/GOT2/QDPR/INPP1/AKR1D1/TST/ALDH8A1/GLS2/HEXA/FUT6/HDC/GCDH/GALT/ALDH4A1/FAH/RENBP/UPP1/AKT1/AKT2/AMT/HACL1/MTHFS/GDA/ALDH3B2/DERA/SULT1E1/HSD17B10/CROT/GSTZ1/CRYL1/ACAA1/PDXP/PKM/XDH/FUT1/GPT/GLDC/GALK…	80	BP
GO:0019693	ribose phosphate metabolic process	73/722	473/18614	2.02258e-24	7.69513e-22	5.45195e-22	HKDC1/PDE5A/ACLY/SULT1A1/SULT1A2/PIPOX/DPYD/AASS/DPYS/FAR1/PDE8A/AMPD3/AMPD2/AMPD1/UPP2/PPAT/GPAM/DCK/ACSM3/HMGCR/GART/CTPS2/PDE7B/PDK1/FBP1/ACSL3/LRRK2/SDHD/GUCY2D/PDE10A/SLC27A2/BAAT/RFK/PDE7A/PRKAA2/PRKAA1/ADA/NT5E/CASK/INSR/PARG/ELOVL6/ELOVL5/GPD1/OGT/PDK4/NUDT11/ADCY7/ADCY8/PARP1/GUCY1A2/PAPSS1/PAPSS2/PANK1/PANK3/SUCLA2/HSD17B4/PGAM2/MTOR/EP300/GMPS/PGK1/HPRT1/PDE4B/PDE4C/PDE4D/SUCLG2/NME7/E…	73	BP
GO:0009259	ribonucleotide metabolic process	72/722	464/18614	3.06568e-24	1.08306e-21	7.67341e-22	HKDC1/PDE5A/ACLY/SULT1A1/SULT1A2/PIPOX/DPYD/AASS/DPYS/FAR1/PDE8A/AMPD3/AMPD2/AMPD1/UPP2/PPAT/GPAM/DCK/ACSM3/HMGCR/GART/CTPS2/PDE7B/PDK1/FBP1/ACSL3/LRRK2/SDHD/GUCY2D/PDE10A/SLC27A2/BAAT/RFK/PDE7A/PRKAA2/PRKAA1/ADA/NT5E/CASK/INSR/PARG/ELOVL6/ELOVL5/GPD1/OGT/PDK4/NUDT11/ADCY7/ADCY8/PARP1/GUCY1A2/PAPSS1/PAPSS2/PANK1/PANK3/SUCLA2/HSD17B4/PGAM2/MTOR/EP300/GMPS/PGK1/HPRT1/PDE4B/PDE4C/PDE4D/SUCLG2/NME7/E…	72	BP
GO:0009150	purine ribonucleotide metabolic process	66/722	445/18614	3.45198e-21	7.11395e-19	5.04019e-19	HKDC1/PDE5A/ACLY/SULT1A1/SULT1A2/PIPOX/AASS/FAR1/PDE8A/AMPD3/AMPD2/AMPD1/PPAT/GPAM/ACSM3/HMGCR/GART/PDE7B/PDK1/FBP1/ACSL3/LRRK2/SDHD/GUCY2D/PDE10A/SLC27A2/BAAT/PDE7A/PRKAA2/PRKAA1/ADA/NT5E/CASK/INSR/PARG/ELOVL6/ELOVL5/GPD1/OGT/PDK4/NUDT11/ADCY7/ADCY8/PARP1/GUCY1A2/PAPSS1/PAPSS2/PANK1/PANK3/SUCLA2/HSD17B4/PGAM2/MTOR/EP300/GMPS/PGK1/HPRT1/PDE4B/PDE4C/PDE4D/SUCLG2/NME7/ENPP1/HK3/HMGCS1/PRPS2	66	BP
GO:0006520	amino acid metabolic process	47/570	290/18614	4.60224e-21	1.44121e-18	1.1895e-18	ASS1/FPGS/GPT2/CSAD/SEPHS2/BCKDHA/ADI1/SRR/PTS/PRODH/CRYM/PARK7/ECHS1/SDSL/HAL/GNMT/FARSA/GOT2/NIT2/QDPR/TST/ALDH8A1/GLS2/ACY1/HDC/GATB/GCDH/ALDH4A1/BHMT/VARS2/SARS2/FAH/AMT/MTHFS/HSD17B10/ASPG/GSTZ1/ASL/GPT/GLDC/ACAD8/HARS2/PLOD3/GSS/MPST/ARG1/TYR	47	BP
GO:0033559	unsaturated fatty acid metabolic process	18/127	114/18614	6.85582e-20	1.30466e-16	1.06446e-16	PLA2G2F/CYP4F2/PTGS1/CYP2E1/ALOX12/PLA2G3/ALOX12B/GSTM1/AWAT1/FAAH2/ELOVL7/ELOVL4/PLA2G4F/AKR1C1/AKR1C2/PLA2G4B/GSTP1/FAAH	18	BP
GO:0006690	icosanoid metabolic process	18/127	125/18614	3.85827e-19	3.67114e-16	2.99524e-16	PLA2G2F/CYP4F2/PTGS1/CYP2E1/CYP4F22/ALOX12/PLA2G3/ALOX12B/GSTM1/AWAT1/FAAH2/GGT6/PLA2G4F/AKR1C1/AKR1C2/PLA2G4B/GSTP1/FAAH	18	BP
GO:0006631	fatty acid metabolic process	26/127	394/18614	1.45246e-18	6.9101e-16	5.63786e-16	PLA2G2F/DGAT2/CYP4F2/PTGS1/ACSM5/CYP2E1/ADH7/SLC27A4/FA2H/ALOX12/PLA2G3/ALOX12B/GSTM1/FADS6/AWAT1/FAAH2/ELOVL7/ELOVL4/PLA2G4F/PLA2G4D/AKR1C1/AKR1C2/PLA2G4B/GSTP1/CYP7A1/FAAH	26	BP
GO:0120254	olefinic compound metabolic process	19/127	158/18614	1.25572e-18	6.9101e-16	5.63786e-16	PLA2G2F/DGAT2/CYP4F2/PTGS1/CYP2E1/RDH16/RDH12/AKR1B10/ADH7/ALOX12/ALOX12B/AWAT1/SDR16C5/FAAH2/AKR1C1/AKR1C2/PLA2G4B/GSTP1/FAAH	19	BP
GO:1901605	alpha-amino acid metabolic process	36/570	206/18614	1.73402e-17	2.61451e-15	2.15789e-15	ASS1/FPGS/GPT2/CSAD/SEPHS2/ADI1/SRR/PRODH/CRYM/PARK7/SDSL/HAL/GNMT/GOT2/NIT2/QDPR/TST/ALDH8A1/GLS2/GCDH/ALDH4A1/BHMT/FAH/AMT/MTHFS/HSD17B10/ASPG/GSTZ1/ASL/GPT/GLDC/ACAD8/PLOD3/MPST/ARG1/TYR	36	BP
GO:0005996	monosaccharide metabolic process	39/570	256/18614	1.01827e-16	1.33721e-14	1.10367e-14	PMM2/PMM1/DGAT2/GLYCTK/DCXR/TIGAR/KAT2A/MLYCD/G6PC3/GSTO2/GSTO1/FUCA2/ENO3/FUT2/TPI1/GNMT/DGKQ/PGP/HEXA/FUT6/GALT/LCMT1/MDH2/MAN2B2/AKT1/AKT2/SIRT6/STK11/PHKG2/PKM/FUT1/GPT/GALK1/ALDOB/DHDH/PDHB/G6PD/GAPDHS/SORD	39	BP
GO:0016054	organic acid catabolic process	43/722	250/18614	1.45733e-16	2.05941e-14	1.45908e-14	HMGCLL1/PIPOX/AASS/PCK1/CDO1/MTRR/BCKDHB/KMO/IDO2/IDO1/UROC1/GLYATL2/PRODH2/GLS/AUH/SLC27A2/SARDH/HAAO/ACOX2/CPT1A/SDS/DPEP1/DPEP2/DBT/XYLB/CARNS1/ALDH6A1/HNMT/AMACR/KYNU/GAD1/GAD2/PAH/MCCC1/HSD17B4/ALDH1L1/DDAH1/ACADSB/GLUD2/GLUL/AASDHPPT/IL4I1/DAO	43	BP
GO:0046395	carboxylic acid catabolic process	43/722	250/18614	1.45733e-16	2.05941e-14	1.45908e-14	HMGCLL1/PIPOX/AASS/PCK1/CDO1/MTRR/BCKDHB/KMO/IDO2/IDO1/UROC1/GLYATL2/PRODH2/GLS/AUH/SLC27A2/SARDH/HAAO/ACOX2/CPT1A/SDS/DPEP1/DPEP2/DBT/XYLB/CARNS1/ALDH6A1/HNMT/AMACR/KYNU/GAD1/GAD2/PAH/MCCC1/HSD17B4/ALDH1L1/DDAH1/ACADSB/GLUD2/GLUL/AASDHPPT/IL4I1/DAO	43	BP
GO:0019318	hexose metabolic process	35/570	228/18614	3.11946e-15	3.34193e-13	2.75826e-13	PMM2/PMM1/DGAT2/GLYCTK/DCXR/TIGAR/KAT2A/MLYCD/G6PC3/FUCA2/ENO3/FUT2/TPI1/GNMT/DGKQ/PGP/FUT6/GALT/LCMT1/MDH2/MAN2B2/AKT1/AKT2/SIRT6/STK11/PHKG2/PKM/FUT1/GPT/GALK1/ALDOB/PDHB/G6PD/GAPDHS/SORD	35	BP
GO:0016746	acyltransferase activity	40/732	253/18369	7.60248e-14	3.22683e-12	2.13403e-12	ACLY/GTF3C4/ATE1/LRAT/GPAM/ACSM3/GNPAT/AGPAT5/LPCAT4/GLYATL2/NCOA3/NCOA1/BAAT/CREBBP/LIPT1/CPT1A/DBT/ELOVL6/ELOVL5/GGT5/MBOAT1/ALAS2/F13A1/NAA50/ELP3/SIRT1/GNPNAT1/GPAT2/HAT1/CLOCK/EP300/KAT6B/KAT6A/TGM2/CERS6/PLA2G4A/LCLAT1/KMT2C/GLUL/HMGCS1	40	BP
GO:0016051	carbohydrate biosynthetic process	36/722	214/18614	9.06071e-14	1.06701e-11	7.55967e-12	AGL/PCK1/B3GAT2/FBP1/FBP2/RBP4/B3GALT1/DSE/CSGALNACT2/CSGALNACT1/DYRK2/B3GNT2/PTGES3/PPP1R3B/SIK1/INSR/SDS/GPD1/OGT/FUT4/FUT8/PTK2B/GBE1/MGAT2/CHST15/PARP1/NDST4/SIRT1/B3GALNT1/ST6GALNAC5/HS2ST1/PGAM2/EP300/PGK1/NDST3/ENPP1	36	BP
R-HSA-211859	Biological oxidations	20/112	222/10955	7.2979e-14	1.93394e-11	1.50567e-11	ALDH3A1/CYP4F2/CYP8B1/PTGS1/ACSM5/CYP2E1/CYP4F22/ADH7/GSTO2/GSTM1/CBR3/SULT2B1/AOC1/GGT6/SULT1E1/GSTZ1/MAOB/CHAC1/GSTP1/CYP7A1	20	BP
GO:1901616	organic hydroxy compound catabolic process	19/570	74/18614	5.70347e-13	4.94017e-11	4.07737e-11	SULT1A3/CYP4F2/AKR1B10/SRD5A3/DIO2/IMPA2/INPP5E/TPI1/INPP5K/COMT/INPP1/AKR1D1/FAH/ALDH3B2/SULT1E1/PDXP/MAOB/CYP7A1/SORD	19	BP
GO:0001676	long-chain fatty acid metabolic process	13/127	110/18614	5.62666e-13	1.18973e-10	9.70681e-11	PLA2G2F/CYP4F2/PTGS1/CYP2E1/SLC27A4/ALOX12/ALOX12B/GSTM1/AWAT1/FAAH2/PLA2G4B/GSTP1/FAAH	13	BP
GO:0009063	amino acid catabolic process	22/570	113/18614	3.60461e-12	2.29287e-10	1.89242e-10	GPT2/CSAD/BCKDHA/PRODH/CRYM/ECHS1/SDSL/HAL/GOT2/QDPR/ALDH8A1/GLS2/HDC/ALDH4A1/FAH/AMT/HSD17B10/GSTZ1/GPT/GLDC/ACAD8/ARG1	22	BP
GO:0030148	sphingolipid biosynthetic process	12/127	110/18614	1.19878e-11	1.4258e-09	1.16329e-09	CYP4F22/FA2H/SMPD2/PNPLA1/ALOX12B/SGPP2/ACER1/FUT6/ALDH3B2/ELOVL7/ELOVL4/CERS3	12	BP
GO:0043648	dicarboxylic acid metabolic process	21/722	95/18614	7.07488e-11	4.79347e-09	3.39614e-09	ACLY/PCK1/MTRR/KMO/UROC1/PRODH2/GLS/DHFR/HAAO/IDH1/MTHFD2/KYNU/ME2/GAD1/GAD2/L2HGDH/SUCLA2/ALDH1L1/GLUD2/GLUL/AASDHPPT	21	BP
GO:0046434	organophosphate catabolic process	13/127	161/18614	7.55846e-11	7.99098e-09	6.51973e-09	IMPA2/SMPD3/SMPD2/LIPG/ENTPD3/ENTPD2/GDA/PLA2G4F/PLA2G4E/PLA2G4D/PLD2/XDH/PLA2G4B	13
GO:0005506	iron ion binding	16/262	152/18369	5.63642e-10	1.57157e-08	1.08191e-08	CDO1/ALOX5/MIOX/CYP19A1/TPH2/CYP1B1/CYP17A1/ALOX15/TBXAS1/PTGIS/P4HA3/CYP21A2/PAH/P3H2/CYP11B1/AOX1	16
GO:1901606	alpha-amino acid catabolic process	18/570	93/18614	3.70546e-10	1.75406e-08	1.44772e-08	GPT2/CSAD/PRODH/CRYM/SDSL/GOT2/QDPR/ALDH8A1/GLS2/ALDH4A1/FAH/AMT/HSD17B10/GSTZ1/GPT/GLDC/ACAD8/ARG1	18
GO:0000287	magnesium ion binding	31/732	223/18369	1.34191e-09	2.50054e-08	1.6537e-08	RPS6KA3/RPS6KA6/SRPK1/PCK1/PPM1B/PPM1A/LRRK2/PRKACB/WEE1/STK4/DYRK2/LATS1/MAP3K7/MAP3K5/IDH1/SIK1/MAST3/SNRK/NT5C1B/PGM3/STK38L/CDC42BPA/MTHFD2/ERN1/SUCLA2/STK26/HPRT1/SUCLG2/GLUL/AASDHPPT/PRPS2	31
GO:0009311	oligosaccharide metabolic process	12/255	69/18614	1.48914e-10	2.81273e-08	2.05622e-08	ST6GAL2/FBP1/FBP2/B3GALT1/AMY1A/MGAM/GBA3/ST6GALNAC5/ST6GALNAC4/NEU4/LCT/TREH	12
GO:1990748	cellular detoxification	11/127	115/18614	3.75465e-10	3.40242e-08	2.77599e-08	PTGS1/RDH12/AKR1B10/GSTO2/DUOX1/DUOX2/GSTM1/GPX2/GPX3/GSTZ1/GSTP1	11
GO:0046467	membrane lipid biosynthetic process	12/127	150/18614	4.67234e-10	4.04157e-08	3.29746e-08	CYP4F22/FA2H/SMPD2/PNPLA1/ALOX12B/SGPP2/ACER1/FUT6/ALDH3B2/ELOVL7/ELOVL4/CERS3	12
GO:0016614	oxidoreductase activity, acting on CH-OH group of donors	23/732	133/18369	2.64542e-09	4.49133e-08	2.97029e-08	HSD3B2/UGDH/RDH10/HMGCR/LDHAL6B/MIOX/CHDH/HPGD/ADH5/HSD11B1/DHRS3/IDH1/GPD1/GPD2/ME2/L2HGDH/HSD17B11/HSD17B4/HSD17B6/HSD17B7/ADH1B/DHRS9/PHGDH	23
GO:0047498	calcium-dependent phospholipase A2 activity	6/131	17/18369	1.3604e-09	5.49989e-08	3.35496e-08	PLA2G2F/PLA2G3/PLA2G4F/PLA2G4E/PLA2G4D/PLA2G4B	6
GO:0004497	monooxygenase activity	13/262	103/18369	2.5688e-09	6.40847e-08	4.41178e-08	DBH/PAM/KMO/MIOX/CYP19A1/TPH2/CYP1B1/CYP17A1/TBXAS1/PTGIS/CYP21A2/PAH/CYP11B1	13
GO:0097237	cellular response to toxic substance	11/127	124/18614	8.47482e-10	6.71982e-08	5.48261e-08	PTGS1/RDH12/AKR1B10/GSTO2/DUOX1/DUOX2/GSTM1/GPX2/GPX3/GSTZ1/GSTP1	11
GO:0009636	response to toxic substance	14/127	242/18614	1.1397e-09	8.3417e-08	6.80587e-08	ASS1/PTGS1/RDH12/AKR1B10/GSTO2/DUOX1/DUOX2/GSTM1/GPX2/GPX3/GSTZ1/MAOB/GSTP1/ARG1	14
hsa04066	HIF-1 signaling pathway	27/574	109/8644	1.38574e-09	8.36987e-08	4.17181e-08	HKDC1/PIK3CA/RPS6KB1/LDHAL6B/PDK1/IGF1R/CAMK2D/PLCG2/PLCG1/TEK/CREBBP/FLT1/PRKCA/PRKCB/PRKCG/PFKFB3/INSR/MAP2K1/AKT3/MTOR/EP300/CYBB/CAMK2B/PGK1/HK3/PIK3R1/HMOX1	27
GO:0052689	carboxylic ester hydrolase activity	11/131	133/18369	2.86464e-09	1.01337e-07	6.18159e-08	PLA2G2F/PLA2G3/PNPLA1/LIPG/CES5A/ASPG/PLA2G4F/PLA2G4E/PLA2G4D/PLA2G4B/FAAH	11
GO:0006006	glucose metabolic process	24/570	187/18614	3.12908e-09	1.16867e-07	9.64561e-08	DGAT2/DCXR/TIGAR/KAT2A/MLYCD/G6PC3/ENO3/TPI1/GNMT/DGKQ/PGP/LCMT1/MDH2/AKT1/AKT2/SIRT6/STK11/PHKG2/PKM/GPT/PDHB/G6PD/GAPDHS/SORD	24
GO:0016705	oxidoreductase activity, acting on paired donors, with incorporation or reduction of molecular oxygen	16/262	177/18369	5.2835e-09	1.25219e-07	8.62044e-08	DBH/PAM/KMO/CYP19A1/TPH2/TPO/CYP1B1/CYP17A1/TBXAS1/FADS2/PTGIS/P4HA3/CYP21A2/PAH/P3H2/CYP11B1	16
GO:0020037	heme binding	14/262	137/18369	1.01251e-08	2.08666e-07	1.43652e-07	IDO2/IDO1/CYP19A1/JAK2/TPO/CYP1B1/CYP17A1/TBXAS1/PTGIS/CYP21A2/PXDNL/GUCY1A2/CYBB/CYP11B1	14
GO:0046164	alcohol catabolic process	13/570	54/18614	6.36719e-09	2.29388e-07	1.89325e-07	SULT1A3/AKR1B10/SRD5A3/IMPA2/INPP5E/TPI1/INPP5K/INPP1/AKR1D1/ALDH3B2/SULT1E1/CYP7A1/SORD	13
R-HSA-428157	Sphingolipid metabolism	20/496	90/10955	2.38503e-09	2.49633e-07	2.24555e-07	SPTLC3/SMPD1/GLA/FA2H/SMPD4/SMPD3/SMPD2/SGPP2/ACER1/ARSD/ARSF/ARSG/HEXA/DEGS1/SPTSSA/NEU2/CERS4/CERS5/CERS3/SUMF1	20
GO:0098754	detoxification	11/127	144/18614	4.17728e-09	2.64979e-07	2.16193e-07	PTGS1/RDH12/AKR1B10/GSTO2/DUOX1/DUOX2/GSTM1/GPX2/GPX3/GSTZ1/GSTP1	11
GO:0008106	alcohol dehydrogenase (NADP+) activity	6/131	23/18369	1.07139e-08	3.36891e-07	2.05506e-07	ALDH3A1/RDH12/AKR1B10/AKR1D1/AKR1C1/AKR1C2	6
GO:0046906	tetrapyrrole binding	14/262	147/18369	2.51011e-08	4.95747e-07	3.41287e-07	IDO2/IDO1/CYP19A1/JAK2/TPO/CYP1B1/CYP17A1/TBXAS1/PTGIS/CYP21A2/PXDNL/GUCY1A2/CYBB/CYP11B1	14
GO:0016052	carbohydrate catabolic process	15/255	162/18614	6.75494e-09	6.02503e-07	4.40454e-07	HKDC1/FBP1/MIOX/AOAH/PRKAA2/PYGM/MGAM/GPD1/GBA3/PGAM2/NEU4/LCT/CHIT1/TREH/HK3	15
GO:0016616	oxidoreductase activity, acting on the CH-OH group of donors, NAD or NADP as acceptor	20/732	123/18369	8.34592e-08	1.09936e-06	7.27049e-07	HSD3B2/UGDH/RDH10/HMGCR/LDHAL6B/MIOX/HPGD/ADH5/HSD11B1/DHRS3/IDH1/GPD1/ME2/HSD17B11/HSD17B4/HSD17B6/HSD17B7/ADH1B/DHRS9/PHGDH	20
GO:0030098	lymphocyte differentiation	23/255	422/18614	2.06139e-08	1.37899e-06	1.00809e-06	CAMK4/PCK1/BTK/ZAP70/PTPN6/JAK3/PLCG2/FLT3/INPP5D/SYK/VNN1/MERTK/AXL/PLA2G2D/PTPRC/HDAC9/ITK/LOXL3/LCK/PTPN22/PIK3R6/IL4I1/AICDA	23
GO:0004033	aldo-keto reductase (NADP) activity	6/131	30/18369	6.04939e-08	1.42665e-06	8.70263e-07	ALDH3A1/RDH12/AKR1B10/AKR1D1/AKR1C1/AKR1C2	6
GO:0016755	aminoacyltransferase activity	5/131	17/18369	9.86991e-08	2.1486e-06	1.31066e-06	TGM1/TGM3/TGM4/TGM5/GGT6	5
GO:0008970	phospholipase A1 activity	5/131	18/18369	1.3588e-07	2.281e-06	1.39142e-06	LIPG/PLA2G4F/PLA2G4E/PLA2G4D/PLA2G4B	5
GO:0006790	sulfur compound metabolic process	14/127	319/18614	3.85405e-08	2.29195e-06	1.86997e-06	DGAT2/ACSM5/B3GNT3/GSTM1/SULT2B1/BHMT/HS3ST6/HS3ST4/GGT6/SULT1E1/ELOVL7/ELOVL4/XDH/GSTP1	14
GO:1903131	mononuclear cell differentiation	24/255	474/18614	4.07429e-08	2.37864e-06	1.73888e-06	CAMK4/PCK1/BTK/ZAP70/PTPN6/JAK3/PLCG2/FLT3/INPP5D/SYK/LYN/VNN1/MERTK/AXL/PLA2G2D/PTPRC/HDAC9/ITK/LOXL3/LCK/PTPN22/PIK3R6/IL4I1/AICDA	24
hsa05230	Central carbon metabolism in cancer	17/457	70/8644	8.55864e-08	2.43921e-06	1.73876e-06	TIGAR/ERBB2/FGFR2/FGFR3/RET/MAP2K2/GLS2/EGFR/AKT1/AKT2/SIRT6/PKM/PGAM1/KIT/PDHB/G6PD/LDHA	17
GO:0004623	phospholipase A2 activity	6/131	36/18369	1.91609e-07	2.85396e-06	1.74093e-06	PLA2G2F/PLA2G3/PLA2G4F/PLA2G4E/PLA2G4D/PLA2G4B	6
GO:0016836	hydro-lyase activity	9/262	62/18369	2.23378e-07	3.52937e-06	2.42973e-06	CA10/CA3/UROC1/CYP1B1/CA7/TBXAS1/PTGIS/CA1/CA6	9
GO:1901661	quinone metabolic process	10/570	38/18614	1.4623e-07	4.19228e-06	3.4601e-06	NQO2/NQO1/CYP4F2/AKR1B10/CBR1/COQ6/COQ3/COQ2/AKR1C1/AKR1C2	10
GO:0014065	phosphatidylinositol 3-kinase signaling	13/255	144/18614	9.44534e-08	4.7389e-06	3.46433e-06	PIK3CG/PTPN6/JAK2/TEK/FLT3/FLT1/ERBB4/PIP5K1B/FGR/MUSK/ROR1/PIK3R5/KDR	13
GO:0016810	hydrolase activity, acting on carbon-nitrogen (but not peptide) bonds	9/131	131/18369	4.10794e-07	5.81273e-06	3.5458e-06	PGLYRP2/PADI1/ACER1/FAAH2/GDA/ASPG/CDA/ARG1/FAAH	9
GO:0016747	acyltransferase activity, transferring groups other than amino-acyl groups	11/131	226/18369	6.66999e-07	8.58003e-06	5.23387e-06	DGAT2/ACSM5/AGPAT2/PNPLA1/AWAT1/SOAT2/ASPG/ELOVL7/ELOVL4/PLA2G4E/CERS3	11
GO:0006090	pyruvate metabolic process	18/722	112/18614	2.97598e-07	9.03002e-06	6.39771e-06	HKDC1/PCK1/LDHAL6B/PDK1/FBP1/PRKAA2/PRKAA1/INSR/SDS/GPD1/OGT/PDK4/ME2/PGAM2/MTOR/EP300/PGK1/HK3	18
GO:0014068	positive regulation of phosphatidylinositol 3-kinase signaling	10/255	83/18614	1.97426e-07	9.05621e-06	6.62045e-06	PTPN6/JAK2/TEK/FLT3/FLT1/ERBB4/FGR/MUSK/ROR1/KDR	10
GO:0044272	sulfur compound biosynthetic process	13/255	155/18614	2.24183e-07	9.99792e-06	7.30888e-06	CDO1/DSE/HS3ST3B1/SLC27A2/BHMT2/HS3ST3A1/PDK4/HS6ST2/HS6ST3/CHST15/NDST4/HS3ST5/NDST3	13
GO:0034308	primary alcohol metabolic process	11/255	107/18614	2.49931e-07	1.0845e-05	7.92812e-06	SULT1A1/SULT1A2/LRAT/ALDH1A1/ALDH1A2/ALDH1A3/RBP4/CYP1B1/GPD1/CYP11B1/ADH1B	11
hsa00600	Sphingolipid metabolism	14/457	54/8644	5.04343e-07	1.19781e-05	8.53844e-06	SPTLC3/SMPD1/GLA/SMPD4/SMPD3/SMPD2/SGPP2/ACER1/HEXA/DEGS1/NEU2/CERS4/CERS5/CERS3	14
hsa00592	alpha-Linolenic acid metabolism	6/101	26/8644	4.17506e-07	1.31932e-05	8.96539e-06	PLA2G2F/PLA2G3/PLA2G4F/PLA2G4E/PLA2G4D/PLA2G4B	6
GO:0005984	disaccharide metabolic process	5/255	12/18614	3.39728e-07	1.38084e-05	1.00945e-05	FBP1/FBP2/MGAM/LCT/TREH	5
R-HSA-1482788	Acyl chain remodelling of PC	6/112	28/10955	3.13037e-07	1.38258e-05	1.07641e-05	PLA2G2F/PLA2G3/PLA2G4F/PLA2G4E/PLA2G4D/PLA2G4B	6
GO:0014066	regulation of phosphatidylinositol 3-kinase signaling	11/255	112/18614	3.98563e-07	1.50563e-05	1.10068e-05	PTPN6/JAK2/TEK/FLT3/FLT1/ERBB4/PIP5K1B/FGR/MUSK/ROR1/KDR	11
GO:0006721	terpenoid metabolic process	8/127	99/18614	3.82927e-07	1.82178e-05	1.48636e-05	DGAT2/CYP2E1/RDH16/RDH12/AKR1B10/ADH7/SDR16C5/AKR1C1	8
R-HSA-1482839	Acyl chain remodelling of PE	6/112	30/10955	4.85237e-07	1.83697e-05	1.43017e-05	PLA2G2F/PLA2G3/PLA2G4F/PLA2G4E/PLA2G4D/PLA2G4B	6
GO:0016835	carbon-oxygen lyase activity	9/262	77/18369	1.47452e-06	2.05565e-05	1.41517e-05	CA10/CA3/UROC1/CYP1B1/CA7/TBXAS1/PTGIS/CA1/CA6	9
GO:2000573	positive regulation of DNA biosynthetic process	14/722	74/18614	8.10643e-07	2.06672e-05	1.46426e-05	PDGFRB/PTGES3/ATM/ATR/CYP1B1/PRKCQ/MAP3K4/NOX4/PAK3/PTK2B/NEK7/NEK2/TNKS2/TNKS	14
hsa04213	Longevity regulating pathway - multiple species	16/574	61/8644	1.4231e-06	2.14888e-05	1.07107e-05	PIK3CA/RPS6KB1/IGF1R/PRKACB/CAT/PRKAA2/PRKAA1/INSR/SOD2/ADCY7/ADCY8/AKT3/SIRT1/HDAC2/MTOR/PIK3R1	16
R-HSA-1483206	Glycerophospholipid biosynthesis	10/112	129/10955	7.39676e-07	2.45018e-05	1.90758e-05	PLA2G2F/DGAT2/AGPAT2/PLA2G3/PLA2G4F/PLA2G4E/PLA2G4D/PLD2/PLA2G4B/CDS1	10
hsa00330	Arginine and proline metabolism	13/457	50/8644	1.24949e-06	2.73926e-05	1.95264e-05	SRM/PRODH/CKMT1A/SAT1/SAT2/GOT2/CNDP2/AOC1/ALDH4A1/ALDH7A1/SMOX/MAOB/ARG1	13
hsa01230	Biosynthesis of amino acids	16/457	75/8644	1.36098e-06	2.77057e-05	1.97496e-05	ASS1/GPT2/TALDO1/SDSL/ENO3/TPI1/GOT2/IDH3B/IDH3G/ACY1/PKM/PGAM1/ASL/GPT/ALDOB/ARG1	16
R-HSA-1482925	Acyl chain remodelling of PG	5/112	19/10955	1.05916e-06	3.11864e-05	2.42801e-05	PLA2G2F/PLA2G3/PLA2G4F/PLA2G4D/PLA2G4B	5
hsa00565	Ether lipid metabolism	7/101	50/8644	1.59593e-06	3.35145e-05	2.27746e-05	PLA2G2F/PLA2G3/PLA2G4F/PLA2G4E/PLA2G4D/PLD2/PLA2G4B	7
GO:0009743	response to carbohydrate	26/722	234/18614	1.4796e-06	3.35692e-05	2.37835e-05	PIK3CA/PCK1/RPS6KB1/TGFBR2/GPAM/IGF1R/FBP1/CAT/PPP3CB/PRKAA2/PRKAA1/PRKCB/LYN/SOD2/NOX4/PTK2B/ADCY8/ERN1/ACVR1C/LPL/ACVR2B/PPP3CA/MAP2K6/GLUL/PTPRN2/PLCB1	26
R-HSA-156580	Phase II - Conjugation of compounds	9/112	109/10955	1.60381e-06	3.54174e-05	2.75742e-05	ACSM5/GSTO2/GSTM1/SULT2B1/GGT6/SULT1E1/GSTZ1/CHAC1/GSTP1	9
hsa00564	Glycerophospholipid metabolism	9/101	99/8644	2.05401e-06	3.60594e-05	2.4504e-05	PLA2G2F/AGPAT2/PLA2G3/PLA2G4F/PLA2G4E/PLA2G4D/PLD2/PLA2G4B/CDS1	9
GO:0004402	histone acetyltransferase activity	10/732	43/18369	5.51816e-06	4.39154e-05	2.9043e-05	GTF3C4/NCOA3/NCOA1/CREBBP/NAA50/HAT1/CLOCK/EP300/KAT6B/KAT6A	10
GO:0042113	B cell activation	16/255	276/18614	1.40714e-06	4.63632e-05	3.38934e-05	BTK/ZAP70/CD38/PTPN6/JAK3/PLCG2/FLT3/PRKCB/INPP5D/SYK/LYN/EPHB2/PTPRC/HDAC9/IL4I1/AICDA	16
R-HSA-1482801	Acyl chain remodelling of PS	5/112	23/10955	2.96661e-06	5.61536e-05	4.37184e-05	PLA2G2F/PLA2G4F/PLA2G4E/PLA2G4D/PLA2G4B	5
GO:0006720	isoprenoid metabolic process	8/127	119/18614	1.56558e-06	6.27058e-05	5.11608e-05	DGAT2/CYP2E1/RDH16/RDH12/AKR1B10/ADH7/SDR16C5/AKR1C1	8
GO:0042572	retinol metabolic process	6/127	53/18614	1.58165e-06	6.27058e-05	5.11608e-05	DGAT2/RDH16/RDH12/AKR1B10/ADH7/SDR16C5	6
GO:0030145	manganese ion binding	12/732	65/18369	8.47029e-06	6.4713e-05	4.27973e-05	PCK1/PPM1B/PPM1A/PPM1M/DYRK2/SOD2/NEK4/MGAT2/MGAT5/GALNT4/EXTL2/GLUL	12
GO:0001523	retinoid metabolic process	7/127	85/18614	1.84997e-06	7.04099e-05	5.74464e-05	DGAT2/RDH16/RDH12/AKR1B10/ADH7/SDR16C5/AKR1C1	7
GO:0044242	cellular lipid catabolic process	14/255	222/18614	2.43822e-06	7.38595e-05	5.39943e-05	PIK3CG/PCK1/PLA2G7/SLC27A2/PLCG2/AOAH/CYP1B1/ACOX2/PLA2G5/GBA3/LPL/NEU4/LCT/ENPP7	14
GO:0061733	peptide-lysine-N-acetyltransferase activity	10/732	46/18369	1.05295e-05	7.88682e-05	5.21586e-05	GTF3C4/NCOA3/NCOA1/CREBBP/NAA50/HAT1/CLOCK/EP300/KAT6B/KAT6A	10
GO:2000278	regulation of DNA biosynthetic process	17/722	121/18614	4.29647e-06	8.50014e-05	6.0223e-05	PDGFRB/PTGES3/ATM/ATR/CYP1B1/PRKCQ/MAP3K4/NOX4/ACVRL1/PAK3/PTK2B/NEK7/NEK2/TNKS2/TNKS/BMPR2/PARP4	17
GO:0009132	nucleoside diphosphate metabolic process	18/722	134/18614	4.33779e-06	8.53286e-05	6.04548e-05	HKDC1/FBP1/PRKAA2/PRKAA1/NT5E/RRM2B/CASK/INSR/GPD1/OGT/ENTPD1/RRM2/PGAM2/MTOR/EP300/PGK1/NME7/HK3	18
GO:0016101	diterpenoid metabolic process	7/127	88/18614	2.33947e-06	8.56156e-05	6.98526e-05	DGAT2/RDH16/RDH12/AKR1B10/ADH7/SDR16C5/AKR1C1	7
GO:0006694	steroid biosynthetic process	21/722	175/18614	4.45794e-06	8.68069e-05	6.15022e-05	ACLY/HSD3B2/HMGCR/CH25H/IGF1R/CYP19A1/SLC27A2/BAAT/PRKAA2/PRKAA1/CYP17A1/AMACR/CYP21A2/SIRT1/HSD17B11/HSD17B6/LBR/HSD17B7/CYP11B1/DHCR7/HMGCS1	21
GO:0006066	alcohol metabolic process	18/255	366/18614	3.23372e-06	9.43953e-05	6.90067e-05	SULT1A1/SULT1A2/PCK1/DBH/LRAT/ALDH1A1/ALDH1A2/ALDH1A3/RBP4/MIOX/PLCG2/CYP1B1/PRKAA2/GCH1/GPD1/LBR/CYP11B1/ADH1B	18
GO:0009065	glutamine family amino acid catabolic process	8/722	27/18614	5.68053e-06	0.000107647	7.62673e-05	PRODH2/GLS/GAD1/GAD2/DDAH1/GLUD2/GLUL/DAO	8
GO:0046471	phosphatidylglycerol metabolic process	5/127	35/18614	3.76339e-06	0.000132624	0.000108206	PLA2G2F/PLA2G3/PLA2G4F/PLA2G4D/PLA2G4B	5
R-HSA-1483257	Phospholipid metabolism	11/112	212/10955	1.04357e-05	0.000138273	0.000107653	PLA2G2F/DGAT2/AGPAT2/PLA2G3/PIK3C2G/PLA2G4F/PLA2G4E/PLA2G4D/PLD2/PLA2G4B/CDS1	11
GO:0046364	monosaccharide biosynthetic process	13/570	96/18614	7.15534e-06	0.000149382	0.000123292	DGAT2/KAT2A/G6PC3/TPI1/GNMT/DGKQ/PGP/MDH2/SIRT6/STK11/GPT/G6PD/SORD	13
GO:0046503	glycerolipid catabolic process	6/127	64/18614	4.85847e-06	0.000162808	0.000132833	PNPLA1/PLA2G4F/PLA2G4E/PLA2G4D/PLA2G4B/FAAH	6
GO:0002697	regulation of immune effector process	18/255	384/18614	6.28882e-06	0.000162936	0.000119113	PCK1/BTK/PTPN6/RBP4/JAK3/PLCG2/CLC/PLA2G5/SYK/LYN/AXL/EPHB2/PTPRC/FGR/LOXL3/PTPN22/PIK3R6/IL4I1	18
GO:0009267	cellular response to starvation	20/722	170/18614	1.01013e-05	0.000169936	0.000120399	PIK3C3/PCK1/PPM1D/EIF2AK3/EIF2AK4/IGF1R/LRRK2/PRKAA2/PRKAA1/MAP3K5/FADS1/PDK4/BMPR2/SIRT1/STK26/MTOR/ASNS/GLUL/PIK3R4/EIF2AK2	20
GO:0009185	ribonucleoside diphosphate metabolic process	16/722	116/18614	1.03963e-05	0.000173716	0.000123077	HKDC1/FBP1/PRKAA2/PRKAA1/NT5E/RRM2B/CASK/INSR/GPD1/OGT/RRM2/PGAM2/MTOR/EP300/PGK1/HK3	16
GO:0034212	peptide N-acetyltransferase activity	10/732	51/18369	2.75695e-05	0.000174075	0.000115123	GTF3C4/NCOA3/NCOA1/CREBBP/NAA50/HAT1/CLOCK/EP300/KAT6B/KAT6A	10
GO:0031668	cellular response to extracellular stimulus	26/722	261/18614	1.1005e-05	0.000183269	0.000129845	PIK3C3/PCK1/PPM1D/EIF2AK3/EIF2AK4/IGF1R/LRRK2/NCOA1/PRKAA2/PRKAA1/MAP3K5/LYN/FADS1/PDK4/AXL/BMPR2/SIRT1/PTPRC/LPL/STK26/MTOR/ASNS/GLUL/PIK3R4/EIF2AK2/HMOX1	26
GO:0008395	steroid hydroxylase activity	5/262	24/18369	1.93435e-05	0.000208382	0.000143456	CYP19A1/CYP1B1/CYP17A1/CYP21A2/CYP11B1	5
hsa00380	Tryptophan metabolism	8/215	42/8644	7.32671e-06	0.000226212	0.000139786	INMT/KMO/IDO2/IDO1/TPH2/CYP1B1/AOX1/IL4I1	8
GO:0019319	hexose biosynthetic process	12/570	87/18614	1.32515e-05	0.000252089	0.000208062	DGAT2/KAT2A/G6PC3/TPI1/GNMT/DGKQ/PGP/MDH2/SIRT6/STK11/GPT/SORD	12
GO:0034284	response to monosaccharide	22/722	207/18614	1.89479e-05	0.000297513	0.000210786	PIK3CA/PCK1/RPS6KB1/TGFBR2/GPAM/IGF1R/CAT/PPP3CB/PRKAA2/PRKAA1/SOD2/NOX4/PTK2B/ADCY8/ERN1/ACVR1C/LPL/ACVR2B/PPP3CA/GLUL/PTPRN2/PLCB1	22
hsa04973	Carbohydrate digestion and absorption	12/574	47/8644	3.986e-05	0.000300053	0.000149556	HKDC1/PIK3CA/PRKCB/AMY1A/MGAM/PLCB2/PLCB4/AKT3/LCT/HK3/PIK3R1/PLCB1	12
GO:0006687	glycosphingolipid metabolic process	10/570	62/18614	1.71827e-05	0.000313681	0.000258897	SMPD1/B3GALT4/GLA/FA2H/PRKCD/HEXA/FUT6/NEU2/KIT/SUMF1	10
hsa04068	FoxO signaling pathway	22/574	131/8644	4.53112e-05	0.000325809	0.000162393	PIK3CA/PCK1/SKP2/TGFBR2/IGF1R/STK4/SGK3/CAT/CREBBP/ATM/PRKAA2/PRKAA1/SETD7/INSR/SOD2/BRAF/MAP2K1/PLK4/AKT3/SIRT1/EP300/PIK3R1	22
GO:0046488	phosphatidylinositol metabolic process	8/127	154/18614	1.06721e-05	0.000332933	0.000271636	PLCH2/PLCD1/IMPA2/PLA2G3/PIK3C2G/PLA2G4E/PLA2G4D/CDS1	8
R-HSA-8957322	Metabolism of steroids	24/641	154/10955	9.59459e-06	0.000342001	0.000273992	HSD3B2/GPAM/HMGCR/CH25H/HSD11B1/CYP19A1/NCOA1/SLC27A2/BAAT/CREBBP/ACOX2/CYP17A1/GGPS1/ELOVL6/PTGIS/AMACR/CYP21A2/HSD17B11/HSD17B4/LBR/HSD17B7/CYP11B1/DHCR7/HMGCS1	24
GO:0008080	N-acetyltransferase activity	11/732	67/18369	6.25624e-05	0.000348888	0.000230733	GTF3C4/NCOA3/NCOA1/CREBBP/NAA50/GNPNAT1/HAT1/CLOCK/EP300/KAT6B/KAT6A	11
GO:0030246	carbohydrate binding	14/262	273/18369	3.99588e-05	0.000394593	0.00027165	HKDC1/GALNT8/DBH/PAM/GALNTL6/FBP1/CLC/PRG4/MGAM/P4HA3/GALNT13/P3H2/GALNT16/HK3	14
hsa04211	Longevity regulating pathway	17/574	89/8644	6.33581e-05	0.00041596	0.000207327	PIK3CA/CAMK4/RPS6KB1/IGF1R/PRKACB/CAT/PRKAA2/PRKAA1/INSR/SOD2/ADCY7/ADCY8/AKT3/SIRT1/MTOR/KL/PIK3R1	17
R-HSA-71387	Metabolism of carbohydrates	19/224	297/10955	1.07238e-05	0.000435844	0.000320907	HKDC1/PCK1/ALDH1A1/FBP1/FBP2/PRKACB/B3GALT1/DSE/HS3ST3B1/PYGM/HS3ST3A1/HS6ST2/HS6ST3/CHST15/NDST4/HS3ST5/PGAM2/NDST3/HK3	19
hsa00790	Folate biosynthesis	8/457	27/8644	5.2252e-05	0.000465369	0.000331732	FPGS/PTS/AKR1B10/MOCOS/MOCS1/CBR1/QDPR/SPR	8
GO:0071496	cellular response to external stimulus	29/722	327/18614	3.19867e-05	0.000468066	0.000331622	PIK3C3/PCK1/PPM1D/EIF2AK3/EIF2AK4/IGF1R/LRRK2/NCOA1/MAP3K14/PRKAA2/PRKAA1/MAP3K2/MAP3K1/MAP3K5/LYN/FADS1/PDK4/AXL/BMPR2/SIRT1/PTPRC/LPL/STK26/MTOR/ASNS/GLUL/PIK3R4/EIF2AK2/HMOX1	29
hsa04913	Ovarian steroidogenesis	8/215	51/8644	3.26083e-05	0.000473779	0.000292768	HSD3B2/ALOX5/PRKACB/CYP19A1/CYP1B1/CYP17A1/ADCY7/ADCY8	8
GO:0004713	protein tyrosine kinase activity	7/131	137/18369	5.69469e-05	0.000473999	0.000289142	PTK6/FGFR2/FGFR3/SRMS/EGFR/EPHA1/KIT	7
GO:0031669	cellular response to nutrient levels	23/722	230/18614	3.2856e-05	0.000477521	0.000338321	PIK3C3/PCK1/PPM1D/EIF2AK3/EIF2AK4/IGF1R/LRRK2/NCOA1/PRKAA2/PRKAA1/MAP3K5/FADS1/PDK4/BMPR2/SIRT1/LPL/STK26/MTOR/ASNS/GLUL/PIK3R4/EIF2AK2/HMOX1	23
GO:0018108	peptidyl-tyrosine phosphorylation	27/570	370/18614	3.03703e-05	0.000515156	0.000425184	DUSP22/CHKA/DYRK4/PTK6/PRKCD/ERBB2/FGFR2/FGFR3/MST1R/SRMS/DGKQ/HIPK4/DSTYK/PPP2R1A/RET/MAP2K2/EGFR/EPHB4/EPHA2/EPHA1/STK16/TNK1/PKM/KIT/BST1/DYRK1B/MAP2K3	27
GO:0002819	regulation of adaptive immune response	12/255	205/18614	2.70553e-05	0.000532974	0.000389625	BTK/PTPN6/JAK2/JAK3/CLC/ALOX15/PRKCQ/ADCY7/EPHB2/PTPRC/LOXL3/IL4I1	12
GO:0004714	transmembrane receptor protein tyrosine kinase activity	5/131	60/18369	6.81436e-05	0.000535684	0.00032677	FGFR2/FGFR3/EGFR/EPHA1/KIT	5
GO:0016874	ligase activity	18/732	165/18369	0.000106302	0.00055248	0.000365376	ACSM3/GART/CTPS2/ACSL3/QRSL1/SLC27A2/UBA6/UBA3/ACSS3/CARNS1/MCCC1/SUCLA2/IARS2/GMPS/DARS2/ASNS/SUCLG2/GLUL	18
hsa04972	Pancreatic secretion	11/215	102/8644	4.27217e-05	0.000555382	0.000343194	CD38/PRKCB/PRKCG/PLA2G5/AMY1A/ADCY7/ADCY8/PLCB2/PLCB4/PLA2G2A/PLA2G2D	11
R-HSA-1483166	Synthesis of PA	5/112	40/10955	5.05136e-05	0.000557755	0.00043424	PLA2G2F/AGPAT2/PLA2G4D/PLD2/PLA2G4B	5
GO:0018212	peptidyl-tyrosine modification	27/570	372/18614	3.33581e-05	0.000561161	0.000463154	DUSP22/CHKA/DYRK4/PTK6/PRKCD/ERBB2/FGFR2/FGFR3/MST1R/SRMS/DGKQ/HIPK4/DSTYK/PPP2R1A/RET/MAP2K2/EGFR/EPHB4/EPHA2/EPHA1/STK16/TNK1/PKM/KIT/BST1/DYRK1B/MAP2K3	27
hsa00250	Alanine, aspartate and glutamate metabolism	10/574	37/8644	0.00010437	0.000573086	0.000285644	PPAT/GFPT1/GFPT2/GLS/GAD1/GAD2/GLUD2/ASNS/GLUL/IL4I1	10
GO:0061298	retina vasculature development in camera-type eye	6/722	18/18614	4.14996e-05	0.00057495	0.000407348	PDGFRB/PDGFRA/CYP1B1/ACVRL1/BMPR2/ACVR2B	6
GO:0043649	dicarboxylic acid catabolic process	6/722	18/18614	4.14996e-05	0.00057495	0.000407348	GAD1/GAD2/ALDH1L1/GLUD2/GLUL/AASDHPPT	6
GO:1901657	glycosyl compound metabolic process	6/127	82/18614	2.05296e-05	0.000601044	0.000490384	AKR1B10/GDA/AKR1C1/AKR1C2/XDH/CDA	6
GO:0008206	bile acid metabolic process	5/127	49/18614	2.04806e-05	0.000601044	0.000490384	CYP8B1/AKR1D1/AKR1C1/KIT/CYP7A1	5
GO:0050671	positive regulation of lymphocyte proliferation	10/255	145/18614	3.1863e-05	0.000612647	0.000447869	BTK/ZAP70/CD38/JAK2/JAK3/PRKCQ/SYK/EPHB2/PTPRC/PTPN22	10
GO:0042594	response to starvation	21/722	207/18614	5.79288e-05	0.000764042	0.000541319	PIK3C3/PCK1/GNPAT/PPM1D/EIF2AK3/EIF2AK4/IGF1R/LRRK2/PRKAA2/PRKAA1/MAP3K5/FADS1/PDK4/BMPR2/SIRT1/STK26/MTOR/ASNS/GLUL/PIK3R4/EIF2AK2	21
GO:0002861	regulation of inflammatory response to antigenic stimulus	6/255	47/18614	4.17977e-05	0.000766927	0.000560654	BTK/SYK/LYN/HCK/PLA2G2D/FGR	6
R-HSA-2142753	Arachidonic acid metabolism	8/224	59/10955	2.43639e-05	0.00077017	0.000567066	ALOX5/HPGD/CYP1B1/ALOX15/TBXAS1/DPEP1/DPEP2/PTGIS	8
GO:0009135	purine nucleoside diphosphate metabolic process	14/722	106/18614	5.98217e-05	0.000780681	0.000553108	HKDC1/FBP1/PRKAA2/PRKAA1/NT5E/CASK/INSR/GPD1/OGT/PGAM2/MTOR/EP300/PGK1/HK3	14
GO:0009179	purine ribonucleoside diphosphate metabolic process	14/722	106/18614	5.98217e-05	0.000780681	0.000553108	HKDC1/FBP1/PRKAA2/PRKAA1/NT5E/CASK/INSR/GPD1/OGT/PGAM2/MTOR/EP300/PGK1/HK3	14
GO:0006094	gluconeogenesis	11/570	84/18614	4.94702e-05	0.000786692	0.000649297	DGAT2/KAT2A/G6PC3/TPI1/GNMT/DGKQ/PGP/MDH2/SIRT6/STK11/GPT	11
GO:0048029	monosaccharide binding	7/262	75/18369	9.62696e-05	0.000800558	0.000551128	HKDC1/DBH/PAM/FBP1/P4HA3/P3H2/HK3	7
GO:0046031	ADP metabolic process	13/722	94/18614	6.71974e-05	0.000870048	0.000616423	HKDC1/FBP1/PRKAA2/PRKAA1/NT5E/INSR/GPD1/OGT/PGAM2/MTOR/EP300/PGK1/HK3	13
GO:0042622	photoreceptor outer segment membrane	6/726	16/19518	1.50904e-05	0.0008774	0.000769271	PHLPP2/GUCY2D/DHRS3/PDE6B/PDE6A/PDE6H	6
GO:0071897	DNA biosynthetic process	20/722	198/18614	9.16318e-05	0.00113587	0.000804755	PDGFRB/LOX/PTGES3/ATM/ATR/CYP1B1/PRKCQ/MAP3K4/RRM2B/NOX4/ACVRL1/PAK3/PTK2B/NEK7/NEK2/TNKS2/TNKS/BMPR2/PARP4/SIRT1	20
GO:0030217	T cell differentiation	14/255	300/18614	7.16737e-05	0.00117421	0.000858391	CAMK4/PCK1/ZAP70/JAK3/SYK/VNN1/PLA2G2D/PTPRC/ITK/LOXL3/LCK/PTPN22/PIK3R6/IL4I1	14
GO:0009410	response to xenobiotic stimulus	12/127	440/18614	4.84572e-05	0.00119758	0.000977093	ASS1/ALDH3A1/CYP4F2/CYP2E1/AGPAT2/GSTO2/GSTM1/CBR3/MAOB/AKR1C1/GSTP1/ARG1	12
GO:0043588	skin development	10/127	308/18614	5.04441e-05	0.00123071	0.00100412	SLC27A4/TGM1/TGM3/FA2H/ALOX12/FGFR2/ALOX12B/EGFR/ACER1/CERS3	10
GO:0050864	regulation of B cell activation	9/255	130/18614	7.69058e-05	0.00124093	0.000907167	BTK/CD38/PTPN6/INPP5D/SYK/LYN/EPHB2/PTPRC/IL4I1	9
hsa00590	Arachidonic acid metabolism	8/215	61/8644	0.00012183	0.00125383	0.000774795	ALOX5/HPGD/ALOX15/PLA2G5/TBXAS1/PTGIS/PLA2G2A/PLA2G2D	8
GO:0006096	glycolytic process	12/722	85/18614	0.000103782	0.00127371	0.000902418	HKDC1/FBP1/PRKAA2/PRKAA1/INSR/GPD1/OGT/PGAM2/MTOR/EP300/PGK1/HK3	12
R-HSA-5579029	Metabolic disorders of biological oxidation enzymes	6/224	34/10955	5.69238e-05	0.00131669	0.000969461	CYP19A1/CYP1B1/CYP17A1/TBXAS1/CYP21A2/CYP11B1	6
GO:0006757	ATP generation from ADP	12/722	86/18614	0.000116427	0.00139769	0.000990258	HKDC1/FBP1/PRKAA2/PRKAA1/INSR/GPD1/OGT/PGAM2/MTOR/EP300/PGK1/HK3	12
GO:0007548	sex differentiation	25/722	283/18614	0.000117115	0.00140254	0.00099369	PDGFRB/PDGFRA/RDH10/PTPN11/TIPARP/AMHR2/NTRK1/RBP4/CYP19A1/ATM/CYP1B1/CYP17A1/IDH1/PCYT1B/INSR/CDKL2/MERTK/AXL/SIRT1/HSD17B4/ACVR2A/ROR2/BMPR1A/FER/KDR	25
GO:0032760	positive regulation of tumor necrosis factor production	8/255	105/18614	9.86397e-05	0.00153011	0.00111857	BTK/JAK2/PLCG2/SYK/EPHB2/PTPRC/LPL/CYBB	8
GO:0019199	transmembrane receptor protein kinase activity	5/131	77/18369	0.000223795	0.00158335	0.000965851	FGFR2/FGFR3/EGFR/EPHA1/KIT	5
GO:0050900	leukocyte migration	16/255	393/18614	0.000110793	0.00169407	0.00123844	PIK3CG/DBH/ZAP70/GCNT1/ALOX5/PADI2/CYP19A1/PLA2G7/FLT1/SYK/LYN/DPEP1/DUSP1/HCK/PTPRO/LCK	16
GO:0009055	electron transfer activity	14/732	122/18369	0.000359321	0.00169458	0.00112069	DMGDH/IDO1/ADH5/SDHD/CYP19A1/DHRS3/HAAO/NOX4/GSR/ME2/ASPH/HSD17B6/CYBB/PHGDH	14
GO:0006165	nucleoside diphosphate phosphorylation	13/722	102/18614	0.000157092	0.00177798	0.00125969	HKDC1/FBP1/PRKAA2/PRKAA1/INSR/GPD1/OGT/PGAM2/MTOR/EP300/PGK1/NME7/HK3	13
GO:0046470	phosphatidylcholine metabolic process	11/722	76/18614	0.000159429	0.00180031	0.00127551	LPCAT4/ACSL3/PLA2G7/PLA2G5/PCYT1B/MBOAT1/CEPT1/OC90/PLA2G2A/PLA2G2D/PLA2G4A	11
GO:1903557	positive regulation of tumor necrosis factor superfamily cytokine production	8/255	109/18614	0.000128241	0.00188891	0.00138087	BTK/JAK2/PLCG2/SYK/EPHB2/PTPRC/LPL/CYBB	8
GO:0031406	carboxylic acid binding	19/732	200/18369	0.000420087	0.0019104	0.00126342	PCK1/DBH/LRAT/PAM/RBP5/UBR1/ADH5/DHFR/ACOX2/DBT/PLOD2/P4HA3/P4HA1/GAD2/MCCC1/P3H2/DDAH1/GLUD2/GLUL	19
GO:0016125	sterol metabolic process	7/127	155/18614	9.39558e-05	0.00200896	0.00163909	DGAT2/CYP8B1/SULT2B1/AKR1D1/SOAT2/TM7SF2/CYP7A1	7
GO:0048010	vascular endothelial growth factor receptor signaling pathway	6/255	58/18614	0.00013895	0.00202803	0.00148257	SULF1/FLT4/FLT1/PRKCB/AXL/KDR	6
GO:0046466	membrane lipid catabolic process	5/255	37/18614	0.000141326	0.00204413	0.00149434	CYP1B1/GBA3/NEU4/LCT/ENPP7	5
GO:0022900	electron transport chain	18/722	177/18614	0.000185959	0.00206223	0.00146108	DMGDH/IDO1/ADH5/SDHD/CYP19A1/DHRS3/HAAO/CDK1/SOD2/NOX4/GPD1/GPD2/GSR/ME2/ASPH/HSD17B6/CYBB/PHGDH	18
GO:0006643	membrane lipid metabolic process	11/255	208/18614	0.000144743	0.00208417	0.00152361	B3GALT1/B3GNT5/CYP1B1/GAL3ST1/GBA3/ST6GALNAC5/ST6GALNAC4/NEU4/CERS6/LCT/ENPP7	11
hsa00051	Fructose and mannose metabolism	8/457	34/8644	0.000308122	0.00209083	0.00149041	PMM2/PMM1/TIGAR/AKR1B10/TPI1/GMPPA/ALDOB/SORD	8
GO:0046939	nucleotide phosphorylation	13/722	104/18614	0.000191409	0.0021038	0.00149053	HKDC1/FBP1/PRKAA2/PRKAA1/INSR/GPD1/OGT/PGAM2/MTOR/EP300/PGK1/NME7/HK3	13
GO:0046631	alpha-beta T cell activation	10/255	175/18614	0.000154432	0.00220391	0.00161115	ZAP70/JAK2/JAK3/PRKCQ/SYK/PLA2G2D/PTPRC/ITK/LOXL3/PTPN22	10
GO:0009749	response to glucose	19/722	194/18614	0.000203816	0.00223025	0.00158012	PIK3CA/PCK1/RPS6KB1/TGFBR2/GPAM/IGF1R/PPP3CB/PRKAA2/PRKAA1/NOX4/PTK2B/ADCY8/ERN1/ACVR1C/LPL/ACVR2B/PPP3CA/GLUL/PTPRN2	19
GO:0031667	response to nutrient levels	30/570	477/18614	0.000170326	0.00235849	0.00194658	ASS1/NQO1/CYP8B1/TSSK1B/KAT5/KAT2A/SRD5A1/HSD11B2/SLC27A4/CDKN2D/POR/FKBP1B/COMT/SOD1/ULK1/SUV39H1/LIPG/AOC1/UPP1/AKT1/MGMT/SIRT2/STK24/ASL/GPT/ARG1/G6PD/TYR/ALAD/SORD	30
GO:0042180	cellular ketone metabolic process	8/127	216/18614	0.000118671	0.00240247	0.00196014	DGAT2/CYP4F2/AKR1B10/PLA2G3/BHMT/AKR1C1/AKR1C2/CYP7A1	8
GO:0016879	ligase activity, forming carbon-nitrogen bonds	8/732	48/18369	0.000562041	0.00249651	0.00165104	GART/CTPS2/QRSL1/CARNS1/MCCC1/GMPS/ASNS/GLUL	8
GO:1904892	regulation of receptor signaling pathway via STAT	8/255	116/18614	0.000197556	0.00273427	0.00199886	JAK2/JAK3/CYP1B1/ERBB4/EPHB2/PTPRT/PTPRD/PTPRC	8
GO:0000302	response to reactive oxygen species	17/570	205/18614	0.000199894	0.00274922	0.00226907	NQO1/PINK1/PRDX1/CYP2E1/PARK7/SMPD3/PRKCD/FKBP1B/SOD1/EGFR/TXNRD2/PPIF/AKT1/RIPK1/STK24/GSTP1/ARG1	17
GO:1901888	regulation of cell junction assembly	20/722	214/18614	0.000262505	0.00276833	0.00196135	PTPN13/PEAK1/NTRK1/NTRK2/NTRK3/TEK/PRKCH/ACVRL1/OGT/PTK2B/ROCK1/ROCK2/EPHB2/EPHA7/EPHA3/PTPRD/SLK/MUSK/MAP4K4/KDR	20
R-HSA-211976	Endogenous sterols	5/224	27/10955	0.000191082	0.00278783	0.00205264	CYP19A1/CYP1B1/PTGIS/CYP21A2/CYP11B1	5
GO:0043406	positive regulation of MAP kinase activity	8/255	117/18614	0.000209585	0.00283957	0.00207584	PIK3CG/PDE5A/FLT3/FLT1/SYK/PTPRC/PIK3R6/PIK3R5	8
GO:0006536	glutamate metabolic process	7/722	34/18614	0.000276213	0.00285805	0.00202491	UROC1/PRODH2/GLS/GAD1/GAD2/GLUD2/GLUL	7
GO:0015909	long-chain fatty acid transport	10/722	68/18614	0.000275232	0.00285805	0.00202491	RPS6KB1/ACSL3/SLC27A2/PLA2G5/SYK/CPT1A/OC90/PLA2G2A/PLA2G2D/PLA2G4A	10
GO:0009746	response to hexose	19/722	199/18614	0.000282622	0.00288811	0.00204621	PIK3CA/PCK1/RPS6KB1/TGFBR2/GPAM/IGF1R/PPP3CB/PRKAA2/PRKAA1/NOX4/PTK2B/ADCY8/ERN1/ACVR1C/LPL/ACVR2B/PPP3CA/GLUL/PTPRN2	19
GO:0008631	intrinsic apoptotic signaling pathway in response to oxidative stress	8/722	45/18614	0.000297535	0.00302178	0.00214091	PDK1/JAK2/CYP1B1/MAP3K5/SOD2/VNN1/PARP1/SIRT1	8
GO:0009165	nucleotide biosynthetic process	13/255	295/18614	0.000227605	0.00307076	0.00224485	AMPD1/UPP2/KMO/IDO2/IDO1/GUCY2D/SLC27A2/NMNAT2/PTGIS/PDK4/ADCY7/ADCY8/GUCY1A2	13
GO:0097696	receptor signaling pathway via STAT	10/255	184/18614	0.000232103	0.00309246	0.00226071	JAK2/JAK3/FLT3/CYP1B1/ERBB4/LYN/EPHB2/PTPRT/PTPRD/PTPRC	10
GO:0150116	regulation of cell-substrate junction organization	10/722	69/18614	0.000310878	0.00314439	0.00222778	PEAK1/TEK/ACVRL1/ROCK1/ROCK2/EPHA3/SLK/MAP4K4/PIK3R1/KDR	10
GO:0004745	NAD-retinol dehydrogenase activity	5/732	19/18369	0.000723177	0.00315719	0.00208797	RDH10/DHRS3/HSD17B6/ADH1B/DHRS9	5
GO:1901293	nucleoside phosphate biosynthetic process	13/255	297/18614	0.00024303	0.00321139	0.00234765	AMPD1/UPP2/KMO/IDO2/IDO1/GUCY2D/SLC27A2/NMNAT2/PTGIS/PDK4/ADCY7/ADCY8/GUCY1A2	13
R-HSA-70263	Gluconeogenesis	8/496	35/10955	0.000133039	0.0032134	0.00289059	G6PC3/ENO3/TPI1/GOT2/MDH2/PGAM1/ALDOB/GAPDHS	8
GO:0043276	anoikis	7/722	35/18614	0.00033383	0.00332053	0.00235258	PIK3CA/CHEK2/NTRK2/MAP3K7/SIK1/PDK4/MTOR	7
GO:0030888	regulation of B cell proliferation	6/255	65/18614	0.000261806	0.00341731	0.00249819	BTK/CD38/INPP5D/LYN/EPHB2/PTPRC	6
GO:0006979	response to oxidative stress	11/127	434/18614	0.000191992	0.00344679	0.00281219	PTGS1/CYP2E1/PRODH/SMPD3/DUOX1/DUOX2/EGFR/GPX2/GPX3/GSTP1/ARG1	11
GO:0001952	regulation of cell-matrix adhesion	14/722	125/18614	0.000352525	0.00349417	0.00247559	PEAK1/TEK/CDK6/CASK/ACVRL1/ACER2/PTK2B/ROCK1/ROCK2/EPHA3/SLK/MAP4K4/PIK3R1/KDR	14
GO:0006164	purine nucleotide biosynthetic process	12/255	262/18614	0.000278342	0.00358939	0.00262398	AMPD1/KMO/IDO2/IDO1/GUCY2D/SLC27A2/NMNAT2/PTGIS/PDK4/ADCY7/ADCY8/GUCY1A2	12
GO:0043177	organic acid binding	19/732	212/18369	0.000858566	0.0037059	0.00245086	PCK1/DBH/LRAT/PAM/RBP5/UBR1/ADH5/DHFR/ACOX2/DBT/PLOD2/P4HA3/P4HA1/GAD2/MCCC1/P3H2/DDAH1/GLUD2/GLUL	19
GO:0002822	regulation of adaptive immune response based on somatic recombination of immune receptors built from immunoglobulin superfamily domains	10/255	190/18614	0.000300278	0.00378114	0.00276416	BTK/PTPN6/JAK2/JAK3/CLC/PRKCQ/EPHB2/PTPRC/LOXL3/IL4I1	10
GO:0010976	positive regulation of neuron projection development	9/255	157/18614	0.000320964	0.00402585	0.00294305	PACSIN1/LYN/PAK3/EPHB2/EPHA3/ALK/MUSK/ROR1/CAMK2B	9
GO:0002699	positive regulation of immune effector process	12/255	267/18614	0.000330478	0.00411304	0.0030068	PCK1/BTK/PTPN6/RBP4/PLCG2/PLA2G5/SYK/LYN/EPHB2/PTPRC/FGR/PTPN22	12
GO:0033762	response to glucagon	5/570	21/18614	0.000358266	0.00440634	0.00363678	ASS1/QDPR/STK11/CYC1/ARG1	5
GO:0048041	focal adhesion assembly	11/722	86/18614	0.000479803	0.00441098	0.00312515	PEAK1/TEK/ACVRL1/PTK2B/ROCK1/ROCK2/PIP5K1A/EPHA3/SLK/MAP4K4/KDR	11
GO:0006081	cellular aldehyde metabolic process	6/255	69/18614	0.000363047	0.00443248	0.00324032	ALDH1A1/ALDH1A2/ALDH1A3/CYP1B1/MGAT4A/CYP11B1	6
GO:0042574	retinal metabolic process	5/722	18/18614	0.000486813	0.00444239	0.00314741	RDH10/ALDH1A2/ALDH1A3/CYP1B1/BCO2	5
GO:0033674	positive regulation of kinase activity	27/570	430/18614	0.000364775	0.00444502	0.00366869	PINK1/TIGAR/CAMKK1/PARK7/MAP3K10/MAP3K11/MAP3K12/TAOK2/CDK5/PRKCD/ERBB2/FGFR2/FGFR3/MST1R/DSTYK/RET/MAP2K2/EGFR/CDK5R1/EPHB4/PPIA/AKT1/EPHA2/EPHA1/STK11/KIT/MAP2K3	27
GO:0042537	benzene-containing compound metabolic process	6/722	27/18614	0.000491006	0.00445599	0.00315704	KMO/IDO2/IDO1/HAAO/CYP1B1/KYNU	6
GO:0072522	purine-containing compound biosynthetic process	12/255	271/18614	0.00037794	0.0045795	0.00334779	AMPD1/KMO/IDO2/IDO1/GUCY2D/SLC27A2/NMNAT2/PTGIS/PDK4/ADCY7/ADCY8/GUCY1A2	12
GO:0006633	fatty acid biosynthetic process	9/255	161/18614	0.000386237	0.00463075	0.00338526	ACSM3/ALOX5/PRKAA2/ALOX15/TBXAS1/FADS2/PTGIS/PDK4/LPL	9
GO:0060326	cell chemotaxis	13/255	312/18614	0.000389948	0.00465473	0.00340279	PIK3CG/ALOX5/PADI2/CYP19A1/PLA2G7/FLT1/PRKCQ/SYK/LYN/DPEP1/DUSP1/PTPRO/KDR	13
hsa04912	GnRH signaling pathway	6/101	93/8644	0.000735563	0.00484246	0.00329068	EGFR/PLA2G4F/PLA2G4E/PLA2G4D/PLD2/PLA2G4B	6
hsa00561	Glycerolipid metabolism	5/101	63/8644	0.000810267	0.00492393	0.00334604	DGAT2/AGPAT2/AKR1B10/LIPG/PNLIPRP3	5
GO:0071248	cellular response to metal ion	10/255	200/18614	0.000450812	0.00521264	0.00381065	FBP1/PLCG2/TPH2/PRKAA2/ALOX15/DPEP1/ADCY7/ADCY8/CYBB/CYP11B1	10
hsa00010	Glycolysis / Gluconeogenesis	12/574	67/8644	0.00135145	0.00523252	0.00260806	HKDC1/MINPP1/PCK1/GALM/LDHAL6B/FBP1/FBP2/ADH5/PGAM2/ADH1B/PGK1/HK3	12
GO:1902644	tertiary alcohol metabolic process	5/570	22/18614	0.000452044	0.0053187	0.00438979	AKR1B10/HSD11B2/DGKQ/AKR1C1/AKR1C2	5
hsa00140	Steroid hormone biosynthesis	7/215	62/8644	0.000822299	0.00534495	0.00330286	HSD3B2/HSD11B1/CYP19A1/CYP1B1/CYP17A1/CYP21A2/CYP11B1	7
GO:0050796	regulation of insulin secretion	16/722	163/18614	0.000615385	0.00536807	0.00380325	CD38/PTPN11/ALOX5/RBP4/JAK2/PPP3CB/PRKCB/TRPM2/CPT1A/BLK/ADCY8/ACVR1C/CLOCK/PPP3CA/GLUL/PLCB1	16
hsa05231	Choline metabolism in cancer	6/101	98/8644	0.00096927	0.00546945	0.00371675	EGFR/PLA2G4F/PLA2G4E/PLA2G4D/PLD2/PLA2G4B	6
GO:0150115	cell-substrate junction organization	12/722	103/18614	0.000639829	0.00555192	0.0039335	PEAK1/TEK/ACVRL1/PTK2B/ROCK1/ROCK2/PIP5K1A/EPHA3/SLK/MAP4K4/PIK3R1/KDR	12
GO:0030595	leukocyte chemotaxis	11/255	241/18614	0.000511678	0.00562671	0.00411334	PIK3CG/ALOX5/PADI2/CYP19A1/PLA2G7/FLT1/SYK/LYN/DPEP1/DUSP1/PTPRO	11
GO:0008202	steroid metabolic process	13/255	323/18614	0.000540663	0.00584816	0.00427523	SULT1A1/SULT1A2/HSD3B2/HSD11B1/CYP19A1/SLC27A2/BAAT/CYP1B1/PRKAA2/CYP17A1/CYP21A2/LBR/CYP11B1	13
GO:0033628	regulation of cell adhesion mediated by integrin	5/255	49/18614	0.000540923	0.00584816	0.00427523	PIK3CG/PTPN6/CYP1B1/SYK/LYN	5
GO:0030073	insulin secretion	18/722	197/18614	0.000683641	0.00590103	0.00418084	CD38/PTPN11/ALOX5/RBP4/JAK2/PPP3CB/PRKCB/TRPM2/CPT1A/BLK/ADCY8/ACVR1C/CLOCK/ACVR2B/PPP3CA/GLUL/PTPRN2/PLCB1	18
hsa00052	Galactose metabolism	7/457	32/8644	0.00117033	0.00606443	0.00432294	G6PC3/AKR1B10/GLA/GANC/GALT/B4GALT2/GALK1	7
GO:0008203	cholesterol metabolic process	6/127	140/18614	0.000398801	0.00612031	0.00499348	DGAT2/SULT2B1/AKR1D1/SOAT2/TM7SF2/CYP7A1	6
GO:0050773	regulation of dendrite development	7/255	104/18614	0.000572838	0.00617243	0.00451229	DPYSL5/PACSIN1/PAK3/EPHB2/PTPRD/ALK/CAMK2B	7
GO:0046425	regulation of receptor signaling pathway via JAK-STAT	7/255	105/18614	0.00060671	0.00642088	0.00469392	JAK2/JAK3/CYP1B1/ERBB4/EPHB2/PTPRD/PTPRC	7
GO:0090109	regulation of cell-substrate junction assembly	9/722	64/18614	0.000770952	0.0064411	0.00456348	PEAK1/TEK/ACVRL1/ROCK1/ROCK2/EPHA3/SLK/MAP4K4/KDR	9
GO:0051893	regulation of focal adhesion assembly	9/722	64/18614	0.000770952	0.0064411	0.00456348	PEAK1/TEK/ACVRL1/ROCK1/ROCK2/EPHA3/SLK/MAP4K4/KDR	9
GO:1901654	response to ketone	10/255	208/18614	0.000612292	0.00644612	0.00471237	PCK1/HSD3B2/CD38/FBP1/JAK2/CYP1B1/PRKAA2/ADCY8/CYBB/MAP4K1	10
GO:0010863	positive regulation of phospholipase C activity	7/722	40/18614	0.000782327	0.00648419	0.00459401	PDGFRB/PDGFRA/FLT1/FGFR1/PLCB2/TXK/ITK	7
GO:0007259	receptor signaling pathway via JAK-STAT	9/255	173/18614	0.000650661	0.0067614	0.00494285	JAK2/JAK3/FLT3/CYP1B1/ERBB4/LYN/EPHB2/PTPRD/PTPRC	9
GO:0009141	nucleoside triphosphate metabolic process	22/722	269/18614	0.000838582	0.00684427	0.00484912	HKDC1/CTPS2/FBP1/LRRK2/SDHD/PRKAA2/PRKAA1/ADA/NT5E/RRM2B/INSR/PARG/GPD1/OGT/PARP1/PGAM2/MTOR/EP300/PGK1/NME7/ENPP1/HK3	22
GO:0002437	inflammatory response to antigenic stimulus	6/255	78/18614	0.000702214	0.00711087	0.00519833	BTK/SYK/LYN/HCK/PLA2G2D/FGR	6
GO:0007254	JNK cascade	16/722	170/18614	0.000970316	0.007691	0.00544902	HIPK3/MECOM/IGF1R/LRRK2/FLT4/TAOK1/TAOK3/MAP3K7/MAP3K5/DUSP19/MAP4K2/PTK2B/MAP4K1/MAP4K4/PTPN22/PLCB1	16
GO:1902652	secondary alcohol metabolic process	6/127	150/18614	0.000575064	0.00822817	0.00671325	DGAT2/SULT2B1/AKR1D1/SOAT2/TM7SF2/CYP7A1	6
GO:1900274	regulation of phospholipase C activity	7/722	42/18614	0.00105862	0.00825854	0.00585113	PDGFRB/PDGFRA/FLT1/FGFR1/PLCB2/TXK/ITK	7
GO:0050708	regulation of protein secretion	22/722	275/18614	0.00111886	0.00864665	0.0061261	PIK3C3/CD38/PAM/TTN/HMGCR/PTPN11/ALOX5/RBP4/JAK2/PPP3CB/PRKCB/TRPM2/CPT1A/BLK/ADCY8/PPID/ACHE/ACVR1C/CLOCK/PPP3CA/GLUL/PLCB1	22
GO:0019216	regulation of lipid metabolic process	13/255	344/18614	0.000967046	0.00910612	0.00665693	PIK3CG/PCK1/HPGD/PLCG2/TEK/FLT3/FLT1/SIK1/LYN/PDK4/ALK/FGR/ENPP7	13
GO:0050871	positive regulation of B cell activation	6/255	83/18614	0.000974984	0.00912733	0.00667244	BTK/CD38/INPP5D/SYK/EPHB2/PTPRC	6
GO:0010518	positive regulation of phospholipase activity	8/722	55/18614	0.00119568	0.00916873	0.00649599	PDGFRB/PDGFRA/FLT1/PLA2G5/FGFR1/PLCB2/TXK/ITK	8
GO:0007044	cell-substrate junction assembly	11/722	96/18614	0.00121997	0.00931165	0.00659725	PEAK1/TEK/ACVRL1/PTK2B/ROCK1/ROCK2/PIP5K1A/EPHA3/SLK/MAP4K4/KDR	11
GO:0001936	regulation of endothelial cell proliferation	9/255	185/18614	0.00104755	0.00955595	0.00698578	DBH/ALDH1A2/ALOX5/SULF1/TEK/FLT4/FLT1/TIE1/KDR	9
R-HSA-5362517	Signaling by Retinoic Acid	9/641	43/10955	0.000711888	0.00982901	0.00787444	RDH10/ALDH1A1/ALDH1A2/ALDH1A3/PDK1/DHRS3/CPT1A/PDK4/DHRS9	9
GO:0062197	cellular response to chemical stress	13/255	349/18614	0.00110223	0.00990562	0.0072414	BTK/ALOX5/FBP1/JAK2/CYP1B1/PRKAA2/SOD3/GCH1/VNN1/MGAT3/AXL/STK26/MYLK	13
GO:0019369	arachidonic acid metabolic process	8/722	56/18614	0.0013484	0.00995403	0.00705237	PTGES3/CYP1B1/MGLL/ALOX15/TBXAS1/PTGIS/DAGLA/PLA2G4A	8
GO:0032024	positive regulation of insulin secretion	10/722	83/18614	0.00136844	0.0100719	0.00713587	CD38/RBP4/JAK2/PPP3CB/PRKCB/TRPM2/BLK/ADCY8/GLUL/PLCB1	10
GO:0005543	phospholipid binding	10/131	475/18369	0.00216174	0.0103191	0.00629468	PLA2G2F/PLCD1/SMPD3/PIK3C2G/PLA2G4F/PLA2G4E/PLA2G4D/PLD2/PLA2G4B/FAAH	10
GO:0097306	cellular response to alcohol	11/722	98/18614	0.00144568	0.0105618	0.00748297	IGF1R/FBP1/CYP1B1/PRKAA2/PRKAA1/SOD2/DNMT3A/ADCY7/ADCY8/CYBB/MAP4K1	11
GO:0051047	positive regulation of secretion	24/722	317/18614	0.0014542	0.0106084	0.00751595	CD38/TTN/PTPN11/KMO/RBP4/ACSL3/PTGES/CYP19A1/JAK2/PPP3CB/PRKCB/SYK/TRPM2/BLK/ADCY8/CDK5R2/PPID/ACHE/FGR/PLA2G4A/PPP3CA/MAP2K6/GLUL/PLCB1	24
GO:0016410	N-acyltransferase activity	9/573	93/18369	0.00246758	0.0108271	0.00710323	KAT5/KAT2A/SAT1/SAT2/AANAT/PLA2G4E/CERS4/CERS5/CERS3	9
GO:0002460	adaptive immune response based on somatic recombination of immune receptors built from immunoglobulin superfamily domains	12/255	311/18614	0.00126107	0.0109441	0.00800054	BTK/PTPN6/JAK2/JAK3/CLC/PRKCQ/INPP5D/EPHB2/PTPRC/LOXL3/IL4I1/AICDA	12
hsa04726	Serotonergic synapse	9/215	115/8644	0.00221523	0.0110954	0.00685632	ALOX5/PRKACB/TPH2/ALOX15/PRKCB/PRKCG/DUSP1/PLCB2/PLCB4	9
GO:0006664	glycolipid metabolic process	5/127	107/18614	0.000833272	0.011167	0.00911102	FA2H/FUT2/FUT6/NEU2/KIT	5
GO:1903509	liposaccharide metabolic process	5/127	108/18614	0.000869008	0.011405	0.00930517	FA2H/FUT2/FUT6/NEU2/KIT	5
GO:0071241	cellular response to inorganic substance	10/255	231/18614	0.00136043	0.01168	0.00853857	FBP1/PLCG2/TPH2/PRKAA2/ALOX15/DPEP1/ADCY7/ADCY8/CYBB/CYP11B1	10
GO:0046777	protein autophosphorylation	7/127	227/18614	0.000947695	0.0121038	0.00987531	PTK6/FGFR2/FGFR3/SRMS/EGFR/EPHA1/KIT	7
GO:0009144	purine nucleoside triphosphate metabolic process	20/722	249/18614	0.00175677	0.0123598	0.00875687	HKDC1/FBP1/LRRK2/SDHD/PRKAA2/PRKAA1/ADA/NT5E/INSR/PARG/GPD1/OGT/PARP1/PGAM2/MTOR/EP300/PGK1/NME7/ENPP1/HK3	20
GO:0010975	regulation of neuron projection development	15/255	452/18614	0.00149438	0.012566	0.00918625	DPYSL5/CD38/PACSIN1/LYN/PAK3/EPHB2/EPHA7/EPHA3/PTPRD/PTPRO/ALK/NEU4/MUSK/ROR1/CAMK2B	15
GO:0010594	regulation of endothelial cell migration	19/722	232/18614	0.00181305	0.0126123	0.00893575	PIK3CG/PLCG1/TEK/FLT4/PRKCA/FGFR1/MET/ACVRL1/PIK3C2A/PTK2B/ROCK2/BMPR2/AKT3/SIRT1/NUS1/HDAC9/GLUL/HMOX1/KDR	19
GO:0071616	acyl-CoA biosynthetic process	7/722	46/18614	0.00183705	0.0127078	0.00900337	ACLY/PDK1/ACSL3/SLC27A2/ELOVL6/ELOVL5/PDK4	7
GO:0035384	thioester biosynthetic process	7/722	46/18614	0.00183705	0.0127078	0.00900337	ACLY/PDK1/ACSL3/SLC27A2/ELOVL6/ELOVL5/PDK4	7
GO:0043543	protein acylation	20/722	250/18614	0.00184213	0.0127251	0.00901566	CAMK1/PPM1B/PPM1A/BAZ1B/CREBBP/TAOK1/PRKAA2/PRKAA1/MAP3K7/NAA25/OGT/NAA50/SIRT1/HAT1/HDAC2/CLOCK/EP300/KAT6B/KAT6A/GLUL	20
GO:0009199	ribonucleoside triphosphate metabolic process	20/722	251/18614	0.00193099	0.0132281	0.00937199	HKDC1/CTPS2/FBP1/LRRK2/SDHD/PRKAA2/PRKAA1/NT5E/INSR/PARG/GPD1/OGT/PARP1/PGAM2/MTOR/EP300/PGK1/NME7/ENPP1/HK3	20
hsa00830	Retinol metabolism	11/574	68/8644	0.00482215	0.0136102	0.00678374	LRAT/RDH10/ALDH1A1/ALDH1A2/ALDH1A3/ADH5/DHRS3/HSD17B6/ADH1B/DHRS9/AOX1	11
GO:0072593	reactive oxygen species metabolic process	10/255	237/18614	0.00164589	0.0136916	0.0100091	ALOX5/PLCG2/TPO/CYP1B1/SYK/SOD3/GCH1/PDK4/PXDNL/CYBB	10
R-HSA-5365859	RA biosynthesis pathway	6/641	22/10955	0.00130401	0.0138551	0.0110999	RDH10/ALDH1A1/ALDH1A2/ALDH1A3/DHRS3/DHRS9	6
GO:1903532	positive regulation of secretion by cell	22/722	289/18614	0.00210118	0.0139871	0.00990979	CD38/TTN/PTPN11/KMO/RBP4/PTGES/CYP19A1/JAK2/PPP3CB/PRKCB/SYK/TRPM2/BLK/ADCY8/CDK5R2/PPID/ACHE/FGR/PLA2G4A/MAP2K6/GLUL/PLCB1	22
GO:0001935	endothelial cell proliferation	9/255	201/18614	0.00186061	0.0150111	0.0109737	DBH/ALDH1A2/ALOX5/SULF1/TEK/FLT4/FLT1/TIE1/KDR	9
GO:0048017	inositol lipid-mediated signaling	6/127	176/18614	0.0013198	0.0150805	0.012304	PLCH2/PLCD1/PIK3C2G/EGFR/PLD2/KIT	6
GO:0023061	signal release	32/722	483/18614	0.00236755	0.0153271	0.0108591	BTK/CD38/PTPN11/KMO/ALOX5/RBP4/LRRK2/PTGES/CYP19A1/JAK2/PPP3CB/PRKCB/PRKCG/SYK/TRPM2/CASK/CPT1A/LYN/BRAF/BLK/ADCY8/SYNJ1/ACVR1C/CLOCK/ACVR2B/PLA2G4A/PPP3CA/MAP2K6/KDM5B/GLUL/PTPRN2/PLCB1	32
GO:0071674	mononuclear cell migration	9/255	202/18614	0.00192465	0.0154888	0.0113229	PIK3CG/ZAP70/ALOX5/PADI2/PLA2G7/FLT1/LYN/DUSP1/PTPRO	9
GO:2000209	regulation of anoikis	5/722	25/18614	0.00241072	0.015508	0.0109873	PIK3CA/CHEK2/NTRK2/SIK1/PDK4	5
GO:0031983	vesicle lumen	21/570	327/19518	0.00066548	0.016005	0.0146519	AGA/NAPRT/GLA/FUCA2/IMPDH1/PTGES2/PRKCD/NIT2/EGFR/AOC1/PPIA/DERA/APRT/ACAA1/PKM/PGAM1/GUSB/GSTP1/CDA/ARG1/ALAD	21
R-HSA-70326	Glucose metabolism	12/496	93/10955	0.000956852	0.0161587	0.0145354	G6PC3/ENO3/TPI1/BPGM/GOT2/PPP2R1A/PGP/MDH2/PKM/PGAM1/ALDOB/GAPDHS	12
GO:0051019	mitogen-activated protein kinase binding	5/732	28/18369	0.0045442	0.0162994	0.0107794	PPM1D/GCH1/DUSP1/DUSP2/SIRT1	5
GO:1903829	positive regulation of protein localization	31/722	468/18614	0.0027557	0.017407	0.0123328	CAMK1/CD38/TTN/PPM1A/PTPN9/EIF2AK3/RBP4/ACSL3/JAK2/PPP3CB/CDK1/PRKAA2/PRKAA1/PRKCI/PRKCH/PRKCB/ERBB4/TRPM2/BLK/MGAT3/ROCK2/VRK1/ADCY8/EPHB2/PARP1/PPID/EPHA3/ACHE/GLUL/PIK3R1/PLCB1	31
GO:0034599	cellular response to oxidative stress	11/255	290/18614	0.00227443	0.0175558	0.012834	BTK/ALOX5/JAK2/CYP1B1/PRKAA2/SOD3/GCH1/VNN1/MGAT3/AXL/STK26	11
GO:0006809	nitric oxide biosynthetic process	9/722	77/18614	0.00289242	0.0179948	0.0127492	JAK2/CYP1B1/INSR/SOD2/GCH1/PTGIS/PTK2B/ROCK2/DDAH1	9
R-HSA-211897	Cytochrome P450 - arranged by substrate type	6/224	66/10955	0.00223371	0.0181569	0.0133687	CYP19A1/CYP1B1/TBXAS1/PTGIS/CYP21A2/CYP11B1	6
GO:0046328	regulation of JNK cascade	13/722	139/18614	0.0029644	0.0183734	0.0130174	HIPK3/MECOM/IGF1R/FLT4/TAOK1/TAOK3/MAP3K5/DUSP19/MAP4K2/PTK2B/MAP4K4/PTPN22/PLCB1	13
hsa04922	Glucagon signaling pathway	13/457	107/8644	0.00407861	0.0187484	0.0133645	PPP4C/PRMT1/GYS1/G6PC3/CAMK2A/AKT1/AKT2/PHKG2/PKM/PGAM1/PLCB3/PDHB/LDHA	13
GO:0002702	positive regulation of production of molecular mediator of immune response	7/255	134/18614	0.00250563	0.0190653	0.0139375	BTK/RBP4/PLCG2/SYK/EPHB2/PTPRC/PTPN22	7
GO:0010770	positive regulation of cell morphogenesis involved in differentiation	6/722	38/18614	0.00318899	0.0193769	0.0137284	PRKDC/PAK3/CDKL5/EPHB2/PTPRD/CAMK2B	6
GO:0009205	purine ribonucleoside triphosphate metabolic process	19/722	244/18614	0.00319504	0.0193898	0.0137375	HKDC1/FBP1/LRRK2/SDHD/PRKAA2/PRKAA1/NT5E/INSR/PARG/GPD1/OGT/PARP1/PGAM2/MTOR/EP300/PGK1/NME7/ENPP1/HK3	19
GO:0051489	regulation of filopodium assembly	7/722	51/18614	0.00336285	0.0202098	0.0143185	MYO3A/MYO3B/DPYSL3/TRPM2/EPHB2/DNM3/PIK3R1	7
GO:0090276	regulation of peptide hormone secretion	16/722	192/18614	0.0033883	0.0202643	0.0143571	CD38/PTPN11/ALOX5/RBP4/JAK2/PPP3CB/PRKCB/TRPM2/CPT1A/BLK/ADCY8/ACVR1C/CLOCK/PPP3CA/GLUL/PLCB1	16
GO:0050922	negative regulation of chemotaxis	5/255	70/18614	0.00272081	0.0204602	0.0149572	ST6GAL1/PADI2/CYP19A1/DUSP1/PTPRO	5
GO:0043542	endothelial cell migration	21/722	283/18614	0.00353972	0.020967	0.014855	PIK3CA/PIK3CG/PLCG1/TEK/FLT4/CYP1B1/PRKCA/FGFR1/MET/ACVRL1/PIK3C2A/PTK2B/ROCK2/BMPR2/AKT3/SIRT1/NUS1/HDAC9/GLUL/HMOX1/KDR	21
GO:0009416	response to light stimulus	20/570	323/18614	0.00238433	0.0210555	0.0173782	SMPD1/PPP1CA/CDKN2D/CDK5/PRKCD/UBE2A/EGFR/AURKB/AKT1/AKT2/AANAT/SIRT6/DNM2/STK11/ELOVL4/RBX1/KIT/B4GALT2/CDS1/TYR	20
GO:0002548	monocyte chemotaxis	5/255	71/18614	0.00289481	0.0212706	0.0155496	PLA2G7/FLT1/LYN/DUSP1/PTPRO	5
GO:0010769	regulation of cell morphogenesis involved in differentiation	6/722	39/18614	0.00364746	0.0214001	0.0151619	PRKDC/PAK3/CDKL5/EPHB2/PTPRD/CAMK2B	6
GO:0042100	B cell proliferation	6/255	103/18614	0.00294548	0.0215443	0.0157497	BTK/CD38/INPP5D/LYN/EPHB2/PTPRC	6
GO:0048565	digestive tract development	5/127	134/18614	0.00226182	0.0225353	0.0183862	ASS1/PTK6/FGFR2/EGFR/KIT	5
GO:0010517	regulation of phospholipase activity	8/722	66/18614	0.00388686	0.0225662	0.015988	PDGFRB/PDGFRA/FLT1/PLA2G5/FGFR1/PLCB2/TXK/ITK	8
GO:0002791	regulation of peptide secretion	16/722	195/18614	0.0039438	0.0228408	0.0161826	CD38/PTPN11/ALOX5/RBP4/JAK2/PPP3CB/PRKCB/TRPM2/CPT1A/BLK/ADCY8/ACVR1C/CLOCK/PPP3CA/GLUL/PLCB1	16
GO:0050678	regulation of epithelial cell proliferation	9/127	419/18614	0.00233196	0.0231131	0.0188576	TGM1/FA2H/FUT2/FGFR2/SGPP2/EGFR/XDH/FUT1/ARG1	9
hsa04270	Vascular smooth muscle contraction	6/101	134/8644	0.00472168	0.0233133	0.0158425	PLA2G2F/PLA2G3/PLA2G4F/PLA2G4E/PLA2G4D/PLA2G4B	6
GO:0046879	hormone secretion	22/722	305/18614	0.00403872	0.0233288	0.0165283	BTK/CD38/PTPN11/ALOX5/RBP4/CYP19A1/JAK2/PPP3CB/PRKCB/TRPM2/CPT1A/LYN/BLK/ADCY8/ACVR1C/CLOCK/ACVR2B/PPP3CA/KDM5B/GLUL/PTPRN2/PLCB1	22
GO:0045765	regulation of angiogenesis	12/255	349/18614	0.00327065	0.0233379	0.0170609	ALOX5/SULF1/TEK/FLT1/CYP1B1/PRKCB/PTGIS/TIE1/DDAH1/CYBB/PIK3R6/KDR	12
hsa04666	Fc gamma R-mediated phagocytosis	5/101	97/8644	0.00543929	0.0238725	0.0162225	PLA2G4F/PLA2G4E/PLA2G4D/PLD2/PLA2G4B	5
hsa04750	Inflammatory mediator regulation of TRP channels	5/101	98/8644	0.00567962	0.0242535	0.0164814	ALOX12/PLA2G4F/PLA2G4E/PLA2G4D/PLA2G4B	5
GO:0060193	positive regulation of lipase activity	8/722	67/18614	0.00426749	0.0244294	0.0173081	PDGFRB/PDGFRA/FLT1/PLA2G5/FGFR1/PLCB2/TXK/ITK	8
GO:0090087	regulation of peptide transport	16/722	197/18614	0.00435406	0.0248962	0.0176388	CD38/PTPN11/ALOX5/RBP4/JAK2/PPP3CB/PRKCB/TRPM2/CPT1A/BLK/ADCY8/ACVR1C/CLOCK/PPP3CA/GLUL/PLCB1	16
GO:0031346	positive regulation of cell projection organization	12/255	353/18614	0.0035831	0.0250661	0.0183243	MYO3A/MYO3B/PACSIN1/LYN/PAK3/EPHB2/EPHA3/PTPRD/ALK/MUSK/ROR1/CAMK2B	12
GO:0034637	cellular carbohydrate biosynthetic process	5/255	75/18614	0.00367185	0.0252627	0.018468	PCK1/FBP1/FBP2/NDST4/NDST3	5
GO:0050714	positive regulation of protein secretion	13/722	146/18614	0.00452048	0.0255231	0.018083	CD38/TTN/RBP4/JAK2/PPP3CB/PRKCB/TRPM2/BLK/ADCY8/PPID/ACHE/GLUL/PLCB1	13
GO:0001654	eye development	26/722	385/18614	0.00453521	0.025548	0.0181006	PDGFRB/PDGFRA/TGFBR2/RDH10/ALDH1A2/ALDH1A3/NTRK2/RBP4/DIO3/FLT1/CYP1B1/PRKCI/ACVRL1/HIPK1/MERTK/BMPR2/EPHB2/PDE6B/PXDN/ACHE/PDE6A/HDAC2/ACVR2B/MAN2A1/KDM5B/KDR	26
GO:1901342	regulation of vasculature development	12/255	355/18614	0.00374812	0.0257163	0.0187996	ALOX5/SULF1/TEK/FLT1/CYP1B1/PRKCB/PTGIS/TIE1/DDAH1/CYBB/PIK3R6/KDR	12
GO:0034774	secretory granule lumen	20/570	322/19518	0.00132757	0.0265979	0.0243493	AGA/NAPRT/GLA/FUCA2/IMPDH1/PTGES2/PRKCD/NIT2/AOC1/PPIA/DERA/APRT/ACAA1/PKM/PGAM1/GUSB/GSTP1/CDA/ARG1/ALAD	20
GO:0046209	nitric oxide metabolic process	9/722	83/18614	0.00480253	0.0266891	0.0189091	JAK2/CYP1B1/INSR/SOD2/GCH1/PTGIS/PTK2B/ROCK2/DDAH1	9
hsa05215	Prostate cancer	13/574	97/8644	0.0114968	0.0269151	0.0134153	PIK3CA/PDGFRB/PDGFRA/IGF1R/CREBBP/FGFR1/BRAF/MAP2K1/AKT3/INSRR/MTOR/EP300/PIK3R1	13
GO:0060205	cytoplasmic vesicle lumen	20/570	325/19518	0.00148293	0.0275512	0.0252221	AGA/NAPRT/GLA/FUCA2/IMPDH1/PTGES2/PRKCD/NIT2/AOC1/PPIA/DERA/APRT/ACAA1/PKM/PGAM1/GUSB/GSTP1/CDA/ARG1/ALAD	20
GO:0009314	response to radiation	25/570	452/18614	0.00338324	0.0281057	0.0231971	SMPD1/TIGAR/PNKP/KAT5/PPP1CA/CDKN2D/CDK5/PRKCD/UBE2A/EGFR/AURKB/AKT1/AKT2/AANAT/MGMT/SIRT6/DNM2/STK11/ELOVL4/RBX1/KIT/B4GALT2/CDS1/TYR/ALAD	25
hsa05221	Acute myeloid leukemia	10/574	67/8644	0.0123551	0.0284828	0.0141967	PIK3CA/RPS6KB1/FLT3/DUSP6/BRAF/MAP2K1/AKT3/PIM2/MTOR/PIK3R1	10
GO:0150063	visual system development	26/722	389/18614	0.00518132	0.0285059	0.0201963	PDGFRB/PDGFRA/TGFBR2/RDH10/ALDH1A2/ALDH1A3/NTRK2/RBP4/DIO3/FLT1/CYP1B1/PRKCI/ACVRL1/HIPK1/MERTK/BMPR2/EPHB2/PDE6B/PXDN/ACHE/PDE6A/HDAC2/ACVR2B/MAN2A1/KDM5B/KDR	26
GO:2001057	reactive nitrogen species metabolic process	9/722	84/18614	0.00519876	0.0285701	0.0202417	JAK2/CYP1B1/INSR/SOD2/GCH1/PTGIS/PTK2B/ROCK2/DDAH1	9
GO:0070373	negative regulation of ERK1 and ERK2 cascade	5/255	78/18614	0.00434534	0.028592	0.0209019	RPS6KA6/LYN/DUSP26/EPHB2/PTPRC	5
GO:0046034	ATP metabolic process	17/722	219/18614	0.00528479	0.0290094	0.020553	HKDC1/FBP1/SDHD/PRKAA2/PRKAA1/NT5E/INSR/PARG/GPD1/OGT/PARP1/PGAM2/MTOR/EP300/PGK1/ENPP1/HK3	17
GO:0032868	response to insulin	10/255	272/18614	0.00442597	0.029063	0.0212462	PCK1/GCNT1/FBP1/PRKCB/PRKCQ/LYN/PDK4/PTPRE/LPL/HDAC9	10
GO:0055123	digestive system development	5/127	146/18614	0.00327607	0.0292693	0.0238804	ASS1/PTK6/FGFR2/EGFR/KIT	5
GO:0030072	peptide hormone secretion	18/722	238/18614	0.00546624	0.0296448	0.0210031	CD38/PTPN11/ALOX5/RBP4/JAK2/PPP3CB/PRKCB/TRPM2/CPT1A/BLK/ADCY8/ACVR1C/CLOCK/ACVR2B/PPP3CA/GLUL/PTPRN2/PLCB1	18
GO:2000377	regulation of reactive oxygen species metabolic process	13/722	150/18614	0.00566962	0.0301019	0.021327	PDGFRB/TGFBR2/ALOX5/PIKFYVE/DHFR/PLCG2/CYP1B1/SYK/SOD2/GCH1/BCO2/PTK2B/STK17A	13
GO:0038066	p38MAPK cascade	7/722	56/18614	0.00570433	0.030175	0.0213788	MAP3K7/MAP3K4/MAP3K5/DUSP1/STK39/MAP2K6/PTPN22	7
GO:0045860	positive regulation of protein kinase activity	12/255	366/18614	0.00476869	0.0305025	0.0222985	PIK3CG/PDE5A/JAK2/FLT3/FLT1/SYK/TTBK1/ADCY8/CDK5R2/PTPRC/PIK3R6/PIK3R5	12
GO:0002526	acute inflammatory response	6/255	114/18614	0.00485341	0.0309213	0.0226047	PIK3CG/MYLK3/BTK/VNN1/PLA2G2D/KL	6
GO:0009914	hormone transport	22/722	315/18614	0.0058796	0.0310027	0.0219652	BTK/CD38/PTPN11/ALOX5/RBP4/CYP19A1/JAK2/PPP3CB/PRKCB/TRPM2/CPT1A/LYN/BLK/ADCY8/ACVR1C/CLOCK/ACVR2B/PPP3CA/KDM5B/GLUL/PTPRN2/PLCB1	22
GO:0045834	positive regulation of lipid metabolic process	5/127	151/18614	0.00378267	0.032572	0.0265751	DGAT2/PLA2G3/FGFR3/KIT/CYP7A1	5
GO:0048880	sensory system development	26/722	395/18614	0.00629327	0.0329033	0.0233118	PDGFRB/PDGFRA/TGFBR2/RDH10/ALDH1A2/ALDH1A3/NTRK2/RBP4/DIO3/FLT1/CYP1B1/PRKCI/ACVRL1/HIPK1/MERTK/BMPR2/EPHB2/PDE6B/PXDN/ACHE/PDE6A/HDAC2/ACVR2B/MAN2A1/KDM5B/KDR	26
GO:0150117	positive regulation of cell-substrate junction organization	5/722	31/18614	0.00636626	0.0330058	0.0233844	TEK/ROCK1/MAP4K4/PIK3R1/KDR	5
GO:0034440	lipid oxidation	6/255	116/18614	0.00527975	0.0331119	0.0242061	ALOX5/PLA2G7/SLC27A2/ACOX2/ALOX15/PDK4	6
hsa04920	Adipocytokine signaling pathway	10/574	69/8644	0.0150524	0.0336728	0.0167836	PCK1/PTPN11/ACSL3/JAK2/PRKAA2/PRKAA1/PRKCQ/CPT1A/AKT3/MTOR	10
hsa05417	Lipid and atherosclerosis	23/574	215/8644	0.0155921	0.0341208	0.0170069	PIK3CA/EIF2AK3/CAMK2D/JAK2/PLCG1/PPP3CB/PRKCA/MAP3K7/MAP3K5/LYN/SOD2/ROCK2/PLCB2/PLCB4/ERN1/AKT3/TBK1/CYBB/CAMK2B/PPP3CA/MAP2K6/PIK3R1/PLCB1	23
GO:0002790	peptide secretion	18/722	243/18614	0.00674475	0.0343205	0.0243159	CD38/PTPN11/ALOX5/RBP4/JAK2/PPP3CB/PRKCB/TRPM2/CPT1A/BLK/ADCY8/ACVR1C/CLOCK/ACVR2B/PPP3CA/GLUL/PTPRN2/PLCB1	18
GO:0071902	positive regulation of protein serine/threonine kinase activity	8/255	195/18614	0.00555546	0.0344867	0.0252111	PIK3CG/PDE5A/FLT3/FLT1/SYK/PTPRC/PIK3R6/PIK3R5	8
GO:0046632	alpha-beta T cell differentiation	6/255	119/18614	0.00596985	0.0361001	0.0263906	ZAP70/JAK3/SYK/PLA2G2D/ITK/LOXL3	6
GO:0097529	myeloid leukocyte migration	9/255	241/18614	0.00615046	0.0371224	0.0271379	PIK3CG/CYP19A1/PLA2G7/FLT1/SYK/LYN/DPEP1/DUSP1/PTPRO	9
GO:0043405	regulation of MAP kinase activity	13/570	186/18614	0.00488945	0.0372055	0.0307076	SMPD1/MAP3K10/MAP3K11/MAP3K12/PRKCD/ERBB2/INPP5K/MST1R/PPEF2/EGFR/DUSP7/KIT/GSTP1	13
GO:0046887	positive regulation of hormone secretion	12/722	138/18614	0.00750005	0.0372709	0.0264062	CD38/PTPN11/RBP4/CYP19A1/JAK2/PPP3CB/PRKCB/TRPM2/BLK/ADCY8/GLUL/PLCB1	12
GO:0060191	regulation of lipase activity	9/722	89/18614	0.00757304	0.0372709	0.0264062	PDGFRB/PDGFRA/FLT1/PLA2G5/FGFR1/PLCB2/TXK/HDAC9/ITK	9
R-HSA-166520	Signaling by NTRKs	16/641	134/10955	0.00504934	0.037956	0.0304082	PIK3CA/RPS6KA3/PTPN11/NTRK1/NTRK2/NTRK3/PLCG1/DUSP4/DUSP6/BRAF/MAP2K1/CDK5R2/PTPRO/EP300/DNM3/PIK3R1	16
GO:0046883	regulation of hormone secretion	18/722	247/18614	0.00793371	0.0385842	0.0273367	CD38/PTPN11/ALOX5/RBP4/CYP19A1/JAK2/PPP3CB/PRKCB/TRPM2/CPT1A/BLK/ADCY8/ACVR1C/CLOCK/PPP3CA/KDM5B/GLUL/PLCB1	18
hsa04724	Glutamatergic synapse	5/101	115/8644	0.0109935	0.0397716	0.0270266	PLA2G4F/PLA2G4E/PLA2G4D/PLD2/PLA2G4B	5
hsa00500	Starch and sucrose metabolism	6/457	36/8644	0.0106462	0.0399232	0.0284587	GYS1/G6PC3/GANC/GYG2/AMY2A/AMY2B	6
GO:0033627	cell adhesion mediated by integrin	5/255	87/18614	0.00688931	0.0399306	0.0291909	PIK3CG/PTPN6/CYP1B1/SYK/LYN	5
GO:1903078	positive regulation of protein localization to plasma membrane	7/722	60/18614	0.00831962	0.0401509	0.0284467	PTPN9/ACSL3/PRKCI/PRKCH/EPHB2/EPHA3/PIK3R1	7
GO:0043407	negative regulation of MAP kinase activity	7/722	60/18614	0.00831962	0.0401509	0.0284467	HIPK3/HMGCR/PTPN6/DUSP19/LYN/DUSP1/PTPN22	7
GO:0003179	heart valve morphogenesis	7/722	60/18614	0.00831962	0.0401509	0.0284467	TGFBR2/ROCK1/ROCK2/BMPR2/TIE1/MTOR/BMPR1A	7
GO:0042698	ovulation cycle	8/722	75/18614	0.00843404	0.0404605	0.028666	PDGFRA/PAM/IGF1R/CYP1B1/TRPM2/AXL/SIRT1/MAP2K6	8
GO:0043010	camera-type eye development	11/255	338/18614	0.00713434	0.0407765	0.0298092	ALDH1A2/ALDH1A3/RBP4/DIO3/FLT1/CYP1B1/MERTK/EPHB2/PDE6B/ACHE/KDR	11
GO:0090277	positive regulation of peptide hormone secretion	10/722	107/18614	0.0086566	0.0414077	0.0293371	CD38/RBP4/JAK2/PPP3CB/PRKCB/TRPM2/BLK/ADCY8/GLUL/PLCB1	10
GO:0060996	dendritic spine development	9/722	91/18614	0.00872533	0.0416559	0.0295129	CAMK1/PAK2/LRRK2/UBA6/PAK3/EPHB2/HDAC2/CAMK2B/DNM3	9
GO:0050804	modulation of chemical synaptic transmission	30/722	487/18614	0.00878012	0.0418367	0.029641	RPS6KB1/CD38/KMO/EIF2AK4/NTRK1/NTRK2/LRRK2/JAK2/PLCG1/PPP3CB/CA7/PRKCB/PRKCG/CASK/DGKI/BRAF/PTK2B/CDKL5/TRIO/ADCY8/EPHB2/EPHA7/ACHE/PTPRD/ROR2/CAMK2B/PPP3CA/KMT2A/GLUL/PLCB1	30
GO:0099177	regulation of trans-synaptic signaling	30/722	488/18614	0.00902225	0.0429078	0.0303999	RPS6KB1/CD38/KMO/EIF2AK4/NTRK1/NTRK2/LRRK2/JAK2/PLCG1/PPP3CB/CA7/PRKCB/PRKCG/CASK/DGKI/BRAF/PTK2B/CDKL5/TRIO/ADCY8/EPHB2/EPHA7/ACHE/PTPRD/ROR2/CAMK2B/PPP3CA/KMT2A/GLUL/PLCB1	30
GO:0033555	multicellular organismal response to stress	5/255	90/18614	0.00792918	0.0434481	0.0317623	DBH/IDO1/PRKCG/GCH1/EPHB2	5
GO:0002793	positive regulation of peptide secretion	10/722	109/18614	0.00980907	0.0450825	0.0319407	CD38/RBP4/JAK2/PPP3CB/PRKCB/TRPM2/BLK/ADCY8/GLUL/PLCB1	10
GO:0009913	epidermal cell differentiation	6/127	240/18614	0.00611076	0.0474644	0.0387255	TGM1/TGM3/FA2H/SULT2B1/ACER1/CERS3	6
GO:0032869	cellular response to insulin stimulus	8/255	211/18614	0.00877557	0.0475183	0.0347378	PCK1/FBP1/PRKCB/PRKCQ/PDK4/PTPRE/LPL/HDAC9	8
hsa04611	Platelet activation	5/101	124/8644	0.0148614	0.0479203	0.0325641	PTGS1/PLA2G4F/PLA2G4E/PLA2G4D/PLA2G4B	5
GO:0051968	positive regulation of synaptic transmission, glutamatergic	5/722	35/18614	0.0107135	0.0485693	0.0344111	KMO/NTRK1/PTK2B/ROR2/GLUL	5
GO:0090050	positive regulation of cell migration involved in sprouting angiogenesis	5/722	35/18614	0.0107135	0.0485693	0.0344111	PIK3C2A/AKT3/HDAC9/HMOX1/KDR	5
GO:0048015	phosphatidylinositol-mediated signaling	5/127	172/18614	0.00653387	0.0490964	0.040057	PLCH2/PLCD1/PIK3C2G/EGFR/KIT	5
GO:0009306	protein secretion	24/722	373/18614	0.0109774	0.0494592	0.0350416	PIK3C3/CD38/PAM/TTN/HMGCR/PTPN11/ALOX5/RBP4/JAK2/PPP3CB/PRKCB/TRPM2/CPT1A/BLK/ADCY8/PPID/ACHE/ACVR1C/CLOCK/ACVR2B/PPP3CA/GLUL/PTPRN2/PLCB1	24
GO:0044306	neuron projection terminus	12/726	129/19518	0.00316084	0.0494794	0.0433816	PTPN9/NTRK2/LRRK2/PACSIN1/PRKCB/PRKCG/GCH1/SYNJ1/GAD1/ROR1/GLUL/AAK1	12

## Sheet: 3C
Gene	Reaction
GMPR	IMP + ammonium + NADP+ <- GMP + NADPH + 2 H+
PARK7	an S-(1-hydroxy-2-oxopropyl)-[protein]-L-cysteine + H2O -> a [protein]-L-cysteine + (R)-lactate + H+ // an Nomega-(1-hydroxy-2-oxopropyl)-[protein]-L-arginine + H2O -> a [protein]-L-arginine + (R)-lactate + H+ // an N6-(1-hydroxy-2-oxopropyl)-[protein]-L-lysine + H2O -> a [protein]-L-lysine + (R)-lactate
PIK3R3	a 1-phosphatidyl-1D-myo-inositol 4,5-bisphosphate + ATP -> 1-phosphatidyl-1D-myo-inositol 3,4,5-trisphosphate + ADP + H+
CYP27A1	(25<i>R</i>)-3&alpha;,7&alpha;-dihydroxy-5&beta;-cholestan-26-al 26-hydroxylase // (25R)-5beta-cholestane-3alpha,7alpha,12alpha,26-tetraol + 2 a reduced adrenodoxin + dioxygen + 2 H+ -> (25R)-3alpha,7alpha,12alpha-trihydroxy-5beta-cholestan-26-al + 2 an oxidized adrenodoxin + 2 H2O // (25R)-5beta-cholestane-3alpha,7alpha,26-triol + 2 a reduced adrenodoxin + 2 H+ + dioxygen -> (25R)-3alpha,7alpha-…
DCXR	xylitol + NADP+ <--> L-xylulose + NADPH + H+
CYP7A1	cholesterol + a reduced [NADPH-hemoprotein reductase] + dioxygen -> 7alpha-hydroxycholesterol + an oxidized [NADPH-hemoprotein reductase] + H2O
PRMT1	2 S-adenosyl-L-methionine + a [protein]-L-arginine -> 2 S-adenosyl-L-homocysteine + [protein]-Nomega,Nomega-dimethyl-L-arginine + 2 H+ // S-adenosyl-L-methionine + [protein]-Nomega-methyl-L-arginine = S-adenosyl-L-homocysteine + [protein]-Nomega,Nomega-dimethyl-L-arginine + H+
ACSL1	linoleate + ATP + coenzyme A -> linoleoyl-CoA + AMP + diphosphate // a long-chain fatty acid + ATP + coenzyme A -> a long-chain fatty acyl-CoA + AMP + diphosphate // (2E)-hexadecenoate + ATP + coenzyme A -> (2E)-hexadecenoyl-CoA + AMP + diphosphate // palmitate + ATP + coenzyme A -> palmitoyl-CoA + AMP + diphosphate // ATP + alpha-linolenate + coenzyme A -> alpha-linolenoyl-CoA + AMP + diphosphate
KDM1A	a [histone H3]-N6,N6-dimethyl-L-lysine-4 + an oxidized unknown electron carrier + H2O -> a [histone H3]-N6-methyl-L-lysine-4 + formaldehyde + a reduced unknown two electron carrier
PLA2G2F	a phosphatidylcholine + H2O -> a 2-lysophosphatidylcholine + a fatty acid + H+
P3H3	a [procollagen]-L-proline + 2-oxoglutarate + dioxygen -> a [procollagen]-trans-3-hydroxy-L-proline + CO2 + succinate
ILK	a [protein] Ser/Thr + ATP -> a [protein] (L-serine/L-threonine) phosphate + ADP + H+ // a [protein] Ser/Thr + ATP -> a [protein] (L-serine/L-threonine) phosphate + ADP + H+
FGFR4	ATP + a [protein]-L-tyrosine -> ADP + a [protein]-L-tyrosine phosphate + H+
CDK16	a [protein] Ser/Thr + ATP -> a [protein] (L-serine/L-threonine) phosphate + ADP + H+
ERBB2	ATP + a [protein]-L-tyrosine -> ADP + a [protein]-L-tyrosine phosphate + H+
RBP4	all-trans-retinol + a plasma retinol-binding protein <--> an all-trans-retinol-(plasma-retinol-binding-protein)
GSTA1	glutathione + RX -> a glutathione-S-conjugate + HX // glutathione + 4-hydroxy-2-nonenal -> (glutathion-S-yl)-4-hydroxy-2-nonenal
FASN	a holo-[acyl carrier protein] domain within a fatty acid synthase + acetyl-CoA -> an acetyl-[acp domain within a fatty acid synthase] + coenzyme A // a palmitoyl-[acp domain within a fatty acid synthase] + H2O -> palmitate + a holo-[acyl carrier protein] domain within a fatty acid synthase + H+ // malonyl-CoA + an acetyl-[acp domain within a fatty acid synthase] + H+ -> an acetoacetyl-[acp domain…
CDKN2C	a [protein] Ser/Thr + ATP -> a [protein] (L-serine/L-threonine) phosphate + ADP + H+
ALDOB	beta-D-fructofuranose 1-phosphate <--> glycerone phosphate + D-glyceraldehyde // beta-D-fructofuranose 1,6-bisphosphate <--> glycerone phosphate + D-glyceraldehyde 3-phosphate
UGT1A4	(S)-nicotine + UDP-alpha-D-glucuronate -> nicotine-glucuronide + UDP // UDP-alpha-D-glucuronate + (Z,Z)-bilirubin-IX alpha -> C12-beta-glucuronosyl-bilirubin-IX alpha + UDP // UDP-alpha-D-glucuronate + (Z,Z)-bilirubin-IX alpha -> C8-beta-glucuronosyl-bilirubin-IX alpha + UDP // UDP-alpha-D-glucuronate + C12-beta-glucuronosyl-bilirubin-IX alpha -> UDP + bis(beta-glucosyluronate)bilirubin-IX alpha …
HMGCS2	acetoacetyl-CoA + acetyl-CoA + H2O -> (S)-3-hydroxy-3-methylglutaryl-CoA + coenzyme A + H+
PLOD2	a [procollagen]-L-lysine + 2-oxoglutarate + dioxygen -> a [procollagen]-(5R)-5-hydroxy-L-lysine + CO2 + succinate

## Sheet: 3C-pathway
ID	Description	GeneRatio	BgRatio	pvalue	p.adjust	qvalue	geneID	Count	ONTOLOGY
GO:0004674	protein serine/threonine kinase activity	133/633	421/18369	2.32848e-92	8.17296e-90	5.52707e-90	MYO3A/MYO3B/TTK/RPS6KA6/PAK6/PAK1/PRKG1/STK32B/TGFBR1/PDK3/NIM1K/TSSK1B/TTN/CHEK2/CHEK1/CAMKK1/RPS6KA2/AMHR2/NEK11/LRRK2/TLK2/CDK20/PRKACB/ACVR1/MYLK2/LRRK1/BUB1B/CAMK2D/CAMK2G/CSNK1A1/MAP3K3/DYRK3/DYRK2/DYRK4/PRKD1/PRKD3/CDK19/CDK16/CDK15/MAP3K12/MAP3K15/DYRK1A/CDK1/CDK4/OBSCN/PRKY/PRKCI/PRKCQ/LATS1/MAP3K6/MAP3K7/MAP3K4/PASK/SYK/SPEG/PHKA1/ILK/BMP2K/MAST2/MAST4/PKMYT1/BRSK1/HUNK/DCLK1/DCLK2/SBK2…	133	BP
GO:0016042	lipid catabolic process	85/565	330/18614	7.34234e-55	2.17884e-52	1.76667e-52	MGST2/PCK2/PCK1/CYP4F2/SMPD1/CYP27A1/SULT2A1/PLD1/ABHD6/MLYCD/PLA1A/HPGD/AKR1B10/SRD5A2/SRD5A1/DECR2/DECR1/HADHB/HADHA/HSD11B1/ACAT1/ACAT2/AUH/SLC27A2/PLCG2/EHHADH/ECHS1/ACOX2/ACOX1/MGLL/CES1/IDH1/PNPLA3/ECH1/PDE3B/CYP1A2/CPT1A/CPT2/DPEP1/ECI2/ECI1/BCO1/BCO2/AKR1D1/HEXB/LIPA/LIPC/LIPG/AMACR/PLA2G1B/PLA2G10/PNLIPRP2/GCDH/PCCA/PNLIP/PRDX6/ACACB/PLA2G2A/GBA3/IVD/HADH/HACL1/PCCB/SULT1E1/HSD17B11/ASPG…	85	BP
GO:0019693	ribose phosphate metabolic process	86/565	473/18614	1.87834e-42	3.71598e-40	3.01303e-40	HKDC1/DGAT1/DGAT2/SULT1A1/SULT1A2/PIPOX/DPYD/AASS/DPYS/UPP2/SULT2A1/GPAM/ACSM1/ACSM3/ACSM5/HMGCS2/PDK2/FBP1/MLYCD/ACSL1/ACSL6/ADK/ACOT12/PMVK/SDHA/SDHC/SDHB/SDHD/GUCY2C/ACAT1/SLC27A2/AK3/AK4/BAAT/DHTKD1/RFK/ENO3/PRKAA2/PFKFB1/ACSS2/INSR/TPST2/PYGL/PGM1/ELOVL6/ELOVL2/NME2P1/GLYAT/HINT1/GPD1/MTHFD1/PDK4/GCDH/ACOT4/ACOT2/ADCY10/ACACB/UPB1/ENTPD5/GDA/PAPSS2/TDO2/SULT1E1/HSD17B12/PANK1/MCCC2/PKLR/HSD1…	86	BP
GO:0009259	ribonucleotide metabolic process	85/565	464/18614	3.22081e-42	6.03647e-40	4.89455e-40	HKDC1/DGAT1/DGAT2/SULT1A1/SULT1A2/PIPOX/DPYD/AASS/DPYS/UPP2/SULT2A1/GPAM/ACSM1/ACSM3/ACSM5/HMGCS2/PDK2/FBP1/MLYCD/ACSL1/ACSL6/ADK/ACOT12/PMVK/SDHA/SDHC/SDHB/SDHD/GUCY2C/ACAT1/SLC27A2/AK3/AK4/BAAT/DHTKD1/RFK/ENO3/PRKAA2/PFKFB1/ACSS2/INSR/TPST2/PGM1/ELOVL6/ELOVL2/NME2P1/GLYAT/HINT1/GPD1/MTHFD1/PDK4/GCDH/ACOT4/ACOT2/ADCY10/ACACB/UPB1/ENTPD5/GDA/PAPSS2/TDO2/SULT1E1/HSD17B12/PANK1/MCCC2/PKLR/HSD17B4/P…	85	BP
hsa01200	Carbon metabolism	55/496	115/8644	3.51776e-38	9.18136e-36	6.59117e-36	HKDC1/GPT2/GLYCTK/FBP1/FBP2/ACO1/ACO2/ADH5/TALDO1/IDNK/SDHA/SDHC/SDHB/SDHD/ACAT1/ACAT2/CAT/ECHS1/SDSL/ENO3/ACOX1/IDH2/IDH1/ACSS2/AGXT/SDS/GOT2/GOT1/ALDH6A1/HIBCH/PCCA/SHMT1/MDH2/AMT/TKFC/PCCB/FH/PKLR/PGAM2/GPT/GLUD2/GLDC/PC/SUCLG2/SUCLG1/ALDOC/ALDOB/PSAT1/HAO1/HAO2/CPS1/GCK/H6PD/GLUD1/MCEE	55	BP
GO:0009150	purine ribonucleotide metabolic process	77/565	445/18614	2.09165e-36	3.23842e-34	2.62581e-34	HKDC1/DGAT1/DGAT2/SULT1A1/SULT1A2/PIPOX/AASS/SULT2A1/GPAM/ACSM1/ACSM3/ACSM5/HMGCS2/PDK2/FBP1/MLYCD/ACSL1/ACSL6/ADK/ACOT12/PMVK/SDHA/SDHC/SDHB/SDHD/GUCY2C/ACAT1/SLC27A2/AK3/AK4/BAAT/DHTKD1/ENO3/PRKAA2/PFKFB1/ACSS2/INSR/TPST2/PGM1/ELOVL6/ELOVL2/NME2P1/GLYAT/HINT1/GPD1/MTHFD1/PDK4/GCDH/ACOT4/ACOT2/ADCY10/ACACB/GDA/PAPSS2/TDO2/SULT1E1/HSD17B12/PANK1/MCCC2/PKLR/HSD17B4/PGAM2/ABHD14B/XDH/SULT1C3/GALK1/…	77	BP
GO:1901617	organic hydroxy compound biosynthetic process	58/565	242/18614	1.45202e-35	2.15443e-33	1.74688e-33	SQLE/PCK2/PCK1/TYRP1/DBH/HSD3B7/CYP8B1/CYP27A1/PCBD1/CYP51A1/HMGCS2/LPCAT3/EBP/SRD5A2/PMVK/SLC27A5/SLC27A2/PLCG2/BAAT/IDI1/IMPA1/PRKAA2/CES1/POR/FGFR4/GOT1/SOD1/IP6K3/GCH1/QDPR/AKR1D1/DHCR24/AMACR/MSMO1/PNPO/DDC/FDPS/PAH/SPTSSA/SPR/ACAA2/HSD17B7/ITPKA/AKR1C4/AKR1C3/ALDH2/ASAH2/TM7SF2/DDT/CYP7A1/PSAT1/DHCR7/H6PD/TYR/HMGCS1/SCP2/DAO/LDHC	58	BP
GO:0008652	amino acid biosynthetic process	43/976	78/18614	1.12097e-34	1.63907e-32	1.34959e-32	ASS1/CTH/ABAT/DPYD/AASS/MTRR/APIP/SEPHS2/PCBD2/PCBD1/CBS/ADI1/ALDH1A1/PARK7/DHFR/BHMT2/SDSL/AGXT/SDS/GOT2/GOT1/AGXT2/GLS2/MTHFD1/OTC/SHMT2/SHMT1/BHMT/UPB1/GAD2/MTHFR/NAGS/PAH/ASL/GLUD2/PSAT1/PLOD3/HAO1/CPS1/GLUL/AASDHPPT/PSPH/GLUD1	43	BP
GO:0019842	vitamin binding	46/570	150/18369	3.58912e-33	6.67576e-31	4.02989e-31	SCLY/FTCD/CTH/ABAT/GPT2/DBH/GGCX/CBS/RBP1/RBP2/RBP4/RBP5/MOCOS/ADH4/DHTKD1/SDSL/RLBP1/GNMT/AGXT/SDS/GOT2/GOT1/PYGL/TAT/AGXT2/MMACHC/ALAS1/PCCA/SHMT1/PNPO/DDC/ACACB/KYNU/HACL1/GAD2/MTHFS/MCCC1/PHYH/GPT/GLDC/PC/PSAT1/PLOD3/MMAB/FASN/GCAT	46	BP
GO:1901607	alpha-amino acid biosynthetic process	38/976	70/18614	1.91893e-30	2.04061e-28	1.68021e-28	ASS1/CTH/AASS/MTRR/APIP/SEPHS2/PCBD2/PCBD1/CBS/ADI1/PARK7/DHFR/BHMT2/SDSL/AGXT/SDS/GOT2/GOT1/AGXT2/GLS2/MTHFD1/OTC/SHMT2/SHMT1/BHMT/MTHFR/NAGS/PAH/ASL/GLUD2/PSAT1/PLOD3/HAO1/CPS1/GLUL/AASDHPPT/PSPH/GLUD1	38	BP
GO:0016829	lyase activity	49/570	198/18369	1.99648e-30	2.78508e-28	1.68124e-28	SCLY/MGST2/FTCD/CTH/PCK2/PCK1/GGCX/PCBD1/CBS/HMGCL/MLYCD/UROC1/ACO1/ACO2/MOCOS/ACMSD/HADHB/HADHA/MOCS1/GUCY2C/AUH/EHHADH/ECHS1/SDSL/CA5A/ENO3/CYP17A1/HAL/CYP1A2/SDS/GOT1/NPL/DDC/ADCY10/TKFC/HACL1/GAD2/DERA/FH/HSD17B4/CLYBL/ASL/CHAC1/GLDC/DDT/ALDOC/ALDOB/ALAD/FASN	49	BP
GO:0016627	oxidoreductase activity, acting on the CH-CH group of donors	30/570	60/18369	1.32661e-29	1.48049e-27	8.93715e-28	DPYD/RETSAT/PECR/SRD5A2/SRD5A1/DECR2/DECR1/SDHA/SDHC/SDHB/SDHD/PTGR1/ACOX2/ACOX1/AKR1D1/DHCR24/PTGR2/BLVRB/GCDH/IVD/ACAA1/CRAT/AKR1C1/AKR1C2/AKR1C3/ACADSB/TM7SF2/DHODH/DHCR7/FASN	30	BP
GO:0005996	monosaccharide metabolic process	53/565	256/18614	3.58713e-29	3.27533e-27	2.65574e-27	PMM1/HKDC1/DGAT2/PCK2/PCK1/GLYCTK/DCXR/NNMT/GALE/GALM/PDK2/FBP1/FBP2/RBP4/MLYCD/G6PC2/GSTO1/ENO3/PFKFB1/FGGY/GNMT/INSR/CPT1A/SDS/GOT1/PGM1/XYLB/GPD1/HEXB/FUT6/FUT5/PDK4/GALT/ACACB/MDH2/AKR1A1/TKFC/GCLC/GPLD1/PGAM2/GPT/PC/MAN2A1/GALK1/GALK2/ALDOC/ALDOB/KHK/GCK/H6PD/RBKS/GAPDHS/SORD	53	BP
hsa01240	Biosynthesis of cofactors	52/496	153/8644	2.80085e-27	2.43674e-25	1.7493e-25	PMM1/ALDH3A2/NAPRT/NQO1/GGCX/QPRT/UGDH/KMO/IDO2/HPD/RDH12/ALPI/UGT2B11/ALDH1B1/MOCS2/MOCS1/AK3/AK7/AK4/DHRS3/RFK/HAAO/GCLM/COQ5/COQ6/GCH1/BCO1/ALAS1/MTHFD1/SHMT1/PNPO/GPHN/KYNU/AKR1A1/AFMID/GCLC/TDO2/PANK1/HSD17B6/SPR/MAT1A/PDXP/ALDH2/ASPDH/GUSB/DHODH/PSAT1/UGP2/MMAB/ALAD/UGT1A8/UGT1A4	52	BP
GO:0006694	steroid biosynthetic process	43/565	175/18614	4.61741e-27	3.82386e-25	3.10051e-25	SQLE/RDH8/HSD3B7/HSD3B2/CYP8B1/CYP27A1/CYP51A1/HMGCS2/LPCAT3/EBP/SRD5A2/SRD5A1/PMVK/SLC27A5/SLC27A2/BAAT/IDI1/PRKAA2/CYP17A1/CES1/POR/FGFR4/SOD1/AKR1D1/DHCR24/AMACR/MSMO1/FDPS/HSD17B12/HSD17B11/HSD17B8/HSD17B6/ACAA2/HSD17B2/HSD17B7/AKR1C4/AKR1C3/TM7SF2/CYP7A1/DHCR7/H6PD/HMGCS1/SCP2	43	BP
GO:0016746	acyltransferase activity	50/570	253/18369	3.76453e-26	3.16281e-24	1.90926e-24	DGAT1/DGAT2/GPAM/ACSM1/ACSM3/ACSM5/HMGCS2/AGPAT2/LPCAT3/HADHB/HADHA/GLYATL1/ACAT1/ACAT2/BAAT/TGM3/NMT2/PNPLA3/SAT2/CBR4/CPT1A/CPT2/ELOVL6/ELOVL2/GLYAT/SOAT2/ALAS1/PRDX6/GNPNAT1/NAGS/SPTSSA/ASPG/NAT8/NAT2/ACAA1/CRLS1/PLA2G4C/CRAT/ACAA2/CLYBL/LCAT/ABHD14B/TGM2/CERS4/CERS2/GLUL/FASN/GCAT/HMGCS1/SCP2	50	BP
GO:0019318	hexose metabolic process	46/565	228/18614	6.23113e-25	4.52838e-23	3.67175e-23	PMM1/HKDC1/DGAT2/PCK2/PCK1/GLYCTK/DCXR/NNMT/GALE/GALM/PDK2/FBP1/FBP2/RBP4/MLYCD/G6PC2/ENO3/PFKFB1/GNMT/INSR/CPT1A/SDS/GOT1/PGM1/GPD1/FUT6/FUT5/PDK4/GALT/ACACB/MDH2/TKFC/GPLD1/PGAM2/GPT/PC/MAN2A1/GALK1/GALK2/ALDOC/ALDOB/KHK/GCK/H6PD/GAPDHS/SORD	46	BP
GO:0016747	acyltransferase activity, transferring groups other than amino-acyl groups	45/570	226/18369	8.96233e-24	4.16748e-22	2.51574e-22	DGAT1/DGAT2/GPAM/ACSM1/ACSM3/ACSM5/AGPAT2/LPCAT3/HADHB/HADHA/GLYATL1/ACAT1/ACAT2/BAAT/NMT2/PNPLA3/SAT2/CBR4/CPT1A/CPT2/ELOVL6/ELOVL2/GLYAT/SOAT2/ALAS1/PRDX6/GNPNAT1/NAGS/SPTSSA/ASPG/NAT8/NAT2/ACAA1/CRLS1/PLA2G4C/CRAT/ACAA2/LCAT/TGM2/CERS4/CERS2/GLUL/FASN/GCAT/SCP2	45	BP
hsa00071	Fatty acid degradation	27/496	43/8644	1.73868e-23	6.4828e-22	4.65392e-22	ALDH3A2/ADH6/ACSL1/ACSL6/ADH5/ADH4/HADHB/HADHA/ALDH1B1/ACAT1/ACAT2/EHHADH/ECHS1/ACOX1/CPT1A/CPT2/ECI2/ECI1/GCDH/ALDH7A1/HADH/ALDH9A1/ACAA1/ACAA2/ACADSB/ALDH2/ADH1B	27	BP
GO:1902652	secondary alcohol metabolic process	37/565	150/18614	1.67428e-23	1.14656e-21	9.29666e-22	SQLE/DGAT2/SMPD1/CYP27A1/SULT2A1/CYP51A1/HMGCS2/LPCAT3/EBP/ACO2/PMVK/CAT/IDI1/PRKAA2/CES1/FMO5/IDH2/IDH1/POR/CYP1A2/SOD1/AKR1D1/SOAT2/DHCR24/EPHX2/LIPC/PON1/MSMO1/FDPS/ACAA2/HSD17B7/LCAT/TM7SF2/CYP7A1/DHCR7/HMGCS1/UGT1A4	37	BP
GO:0006081	cellular aldehyde metabolic process	27/565	69/18614	1.93131e-23	1.27359e-21	1.03267e-21	ALDH3A2/ALDH3A1/GLYCTK/ALDH1A1/ADH5/ADH4/TALDO1/GRHPR/DHRS4/IDH2/IDH1/AGXT/BCO1/BCO2/AGXT2/ALDH8A1/PNPO/ALDH7A1/AKR1A1/TKFC/ALDH9A1/PDXP/AKR1C1/AKR1C3/ALDH2/ALDOB/HAGH	27
GO:0046165	alcohol biosynthetic process	35/565	140/18614	1.6618e-22	1.02029e-20	8.27283e-21	PCK2/PCK1/DBH/CYP27A1/PCBD1/CYP51A1/HMGCS2/LPCAT3/EBP/PMVK/PLCG2/IDI1/IMPA1/PRKAA2/CES1/POR/GOT1/SOD1/IP6K3/GCH1/QDPR/DHCR24/MSMO1/FDPS/SPTSSA/SPR/ACAA2/HSD17B7/ITPKA/ASAH2/TM7SF2/CYP7A1/DHCR7/H6PD/HMGCS1	35
GO:1901293	nucleoside phosphate biosynthetic process	48/565	297/18614	1.34054e-21	7.82568e-20	6.3453e-20	PARP10/NAPRT/QPRT/UPP2/NNMT/KMO/IDO2/PDK2/MLYCD/ACSL1/ACSL6/ACMSD/ADK/SDHA/SDHC/SDHB/SDHD/GUCY2C/ACAT1/SLC27A2/AK3/AK7/AK4/RFK/HAAO/ACSS2/ELOVL6/ELOVL2/NME2P1/MTHFD1/PDK4/GCDH/SHMT1/NAMPT/ADCY10/ACACB/KYNU/ENTPD8/AFMID/PAPSS2/HSD17B12/PANK1/PKLR/NOS2/ASPDH/DHODH/CDA/LDHC	48
GO:0016125	sterol metabolic process	35/565	155/18614	6.259e-21	3.59488e-19	2.91484e-19	SQLE/DGAT2/SMPD1/CYP8B1/CYP27A1/SULT2A1/CYP51A1/HMGCS2/LPCAT3/EBP/PMVK/CAT/IDI1/PRKAA2/CES1/FMO5/POR/CYP1A2/SOD1/AKR1D1/SOAT2/DHCR24/EPHX2/LIPA/LIPC/PON1/MSMO1/FDPS/ACAA2/HSD17B7/LCAT/TM7SF2/CYP7A1/DHCR7/HMGCS1	35
GO:0009165	nucleotide biosynthetic process	47/565	295/18614	6.65369e-21	3.76092e-19	3.04947e-19	PARP10/NAPRT/QPRT/UPP2/NNMT/KMO/IDO2/PDK2/MLYCD/ACSL1/ACSL6/ACMSD/ADK/SDHA/SDHC/SDHB/SDHD/GUCY2C/ACAT1/SLC27A2/AK3/AK7/AK4/RFK/HAAO/ACSS2/ELOVL6/ELOVL2/NME2P1/MTHFD1/PDK4/GCDH/SHMT1/NAMPT/ADCY10/ACACB/KYNU/AFMID/PAPSS2/HSD17B12/PANK1/PKLR/NOS2/ASPDH/DHODH/CDA/LDHC	47
GO:0016709	oxidoreductase activity, acting on paired donors, with incorporation or reduction of molecular oxygen, NAD(P)H as one donor, and incorporation of one atom of oxygen	20/570	40/18369	3.81686e-20	1.0649e-18	6.42839e-19	SQLE/CYP4F2/CYP8B1/CYP27A1/CYP51A1/CYP2E1/KMO/FMO4/FMO3/FMO5/COQ6/AKR1D1/CYP2C19/CYP2B6/NOS2/AKR1C4/AKR1C1/AKR1C2/AKR1C3/CYP7A1	20
GO:0008203	cholesterol metabolic process	33/565	140/18614	2.00277e-20	1.11435e-18	9.03551e-19	SQLE/DGAT2/SMPD1/CYP27A1/SULT2A1/CYP51A1/HMGCS2/LPCAT3/EBP/PMVK/CAT/IDI1/PRKAA2/CES1/FMO5/POR/CYP1A2/SOD1/AKR1D1/SOAT2/DHCR24/EPHX2/LIPC/PON1/MSMO1/FDPS/ACAA2/HSD17B7/LCAT/TM7SF2/CYP7A1/DHCR7/HMGCS1	33
GO:0044272	sulfur compound biosynthetic process	34/565	155/18614	6.13891e-20	3.16821e-18	2.56888e-18	CTH/CDO1/UGDH/ST3GAL1/ST3GAL6/ST3GAL4/CBS/ADI1/PDK2/MLYCD/ACSL1/ACSL6/HS3ST3B1/ACAT1/SLC27A2/BHMT2/FMO3/ACSS2/GSTM1/ELOVL6/ELOVL2/GSTA1/MTHFD1/PDK4/CHST13/GCDH/BHMT/ACACB/AKR1A1/PAPSS2/HSD17B12/MAT1A/EXT1/MPST	34
GO:0016628	oxidoreductase activity, acting on the CH-CH group of donors, NAD or NADP as acceptor	17/570	28/18369	2.83803e-19	7.19828e-18	4.34531e-18	DPYD/PECR/SRD5A2/SRD5A1/DECR2/DECR1/PTGR1/AKR1D1/DHCR24/PTGR2/BLVRB/AKR1C1/AKR1C2/AKR1C3/TM7SF2/DHCR7/FASN	17
GO:0072522	purine-containing compound biosynthetic process	42/565	271/18614	2.45333e-18	1.19675e-16	9.70363e-17	PARP10/NAPRT/QPRT/NNMT/KMO/IDO2/PDK2/MLYCD/ACSL1/ACSL6/ACMSD/ADK/SDHA/SDHC/SDHB/SDHD/GUCY2C/ACAT1/SLC27A2/AK3/AK4/HAAO/ACSS2/ELOVL6/ELOVL2/NME2P1/MTHFD1/PDK4/GCDH/SHMT1/NAMPT/ADCY10/ACACB/KYNU/AFMID/PAPSS2/HSD17B12/PANK1/PKLR/NOS2/ASPDH/LDHC	42
hsa00010	Glycolysis / Gluconeogenesis	28/496	67/8644	6.05702e-18	1.43717e-16	1.03172e-16	HKDC1/ALDH3A2/ALDH3A1/PCK2/PCK1/GALM/FBP1/FBP2/ADH6/G6PC2/ADH5/ADH4/ALDH1B1/ENO3/ACSS2/PGM1/ALDH7A1/AKR1A1/PKLR/ALDH9A1/PGAM2/ALDH2/ADH1B/ALDOC/ALDOB/GCK/LDHC/GAPDHS	28
GO:0006164	purine nucleotide biosynthetic process	41/565	262/18614	4.40112e-18	2.06216e-16	1.67206e-16	PARP10/NAPRT/QPRT/NNMT/KMO/IDO2/PDK2/MLYCD/ACSL1/ACSL6/ACMSD/ADK/SDHA/SDHC/SDHB/SDHD/GUCY2C/ACAT1/SLC27A2/AK3/AK4/HAAO/ACSS2/ELOVL6/ELOVL2/NME2P1/MTHFD1/PDK4/GCDH/NAMPT/ADCY10/ACACB/KYNU/AFMID/PAPSS2/HSD17B12/PANK1/PKLR/NOS2/ASPDH/LDHC	41
GO:0006006	glucose metabolic process	34/565	187/18614	3.00209e-17	1.3363e-15	1.08352e-15	HKDC1/DGAT2/PCK2/PCK1/DCXR/NNMT/GALM/PDK2/FBP1/FBP2/RBP4/MLYCD/G6PC2/ENO3/PFKFB1/GNMT/INSR/CPT1A/SDS/GOT1/PGM1/GPD1/PDK4/ACACB/MDH2/GPLD1/PGAM2/GPT/PC/ALDOC/GCK/H6PD/GAPDHS/SORD	34
R-HSA-196849	Metabolism of water-soluble vitamins and cofactors	34/523	124/10955	2.64276e-17	1.51227e-15	1.19599e-15	PARP10/NAPRT/CYP8B1/BTD/QPRT/NNMT/MOCOS/MOCS2/MOCS1/GSTO1/ACP5/RFK/MMACHC/VNN2/VNN1/MTHFD1/PCCA/SHMT1/PNPO/GPHN/NAMPT/ACACB/MTHFS/PCCB/PANK1/MCCC2/MCCC1/ALDH1L1/PC/AOX1/ENPP3/ENPP1/MMAB/FASN	34
GO:0016051	carbohydrate biosynthetic process	36/565	214/18614	4.68172e-17	2.03312e-15	1.64852e-15	DGAT2/PCK2/PCK1/ST3GAL6/ST3GAL4/NNMT/PDK2/FBP1/FBP2/RBP4/G6PC2/IMPA1/PFKFB1/PPP1R3B/GNMT/INSR/SDS/GOT1/PGM1/GPD1/GYG2/FUT6/FUT5/CHST13/MDH2/AKR1A1/EXT1/PGAM2/GPT/PC/ALDOC/UGP2/ENPP1/GCK/GYS2/SORD	36
GO:0009072	aromatic amino acid metabolic process	19/976	32/18614	7.20991e-17	2.85891e-15	2.354e-15	PCBD2/PCBD1/KMO/IDO2/HPD/ACMSD/PARK7/HAAO/QDPR/TAT/GCDH/KYNU/FAH/AFMID/TDO2/PAH/GSTZ1/HGD/TYR	19
R-HSA-71387	Metabolism of carbohydrates	52/523	297/10955	1.51664e-16	7.87274e-15	6.2262e-15	HKDC1/CHP1/PCK2/PCK1/GLYCTK/DCXR/ST3GAL1/ST3GAL6/ST3GAL4/GALE/ALDH1A1/FBP1/FBP2/G6PC2/TALDO1/HS3ST3B1/ENO3/PFKFB1/PHKA2/GOT2/GOT1/PYGL/PGM1/XYLB/GYG2/HEXB/FUT6/FUT5/CHST13/GALT/MDH2/AKR1A1/TKFC/DERA/PAPSS2/PKLR/CRYL1/EXT1/PGAM2/NAGLU/GUSB/PC/GALK1/ALDOC/ALDOB/UGP2/KHK/GCK/GYS2/RBKS/GAPDHS/SORD	52
R-HSA-193368	Synthesis of bile acids and bile salts via 7alpha-hydroxycholesterol	16/523	24/10955	3.00599e-16	1.43035e-14	1.1312e-14	HSD3B7/CYP8B1/CYP27A1/SLC27A5/SLC27A2/BAAT/ACOX2/AKR1D1/AMACR/HSD17B4/AKR1C4/AKR1C1/AKR1C2/AKR1C3/CYP7A1/SCP2	16
GO:0016126	sterol biosynthetic process	20/565	63/18614	1.26558e-15	5.00749e-14	4.06022e-14	SQLE/CYP51A1/HMGCS2/LPCAT3/EBP/PMVK/IDI1/PRKAA2/CES1/POR/SOD1/DHCR24/MSMO1/FDPS/ACAA2/HSD17B7/TM7SF2/CYP7A1/DHCR7/HMGCS1	20
GO:0006695	cholesterol biosynthetic process	19/565	56/18614	1.60946e-15	6.22966e-14	5.0512e-14	CYP51A1/HMGCS2/LPCAT3/EBP/PMVK/IDI1/PRKAA2/CES1/POR/SOD1/DHCR24/MSMO1/FDPS/ACAA2/HSD17B7/TM7SF2/CYP7A1/DHCR7/HMGCS1	19
GO:1902653	secondary alcohol biosynthetic process	19/565	56/18614	1.60946e-15	6.22966e-14	5.0512e-14	CYP51A1/HMGCS2/LPCAT3/EBP/PMVK/IDI1/PRKAA2/CES1/POR/SOD1/DHCR24/MSMO1/FDPS/ACAA2/HSD17B7/TM7SF2/CYP7A1/DHCR7/HMGCS1	19
GO:0016830	carbon-carbon lyase activity	18/570	51/18369	5.88213e-15	1.21564e-13	7.33833e-14	PCK2/PCK1/GGCX/HMGCL/MLYCD/ACMSD/MOCS1/CYP17A1/GOT1/NPL/DDC/HACL1/GAD2/DERA/CLYBL/DDT/ALDOC/ALDOB	18
GO:0046364	monosaccharide biosynthetic process	23/565	96/18614	8.60643e-15	3.26037e-13	2.64361e-13	DGAT2/PCK2/PCK1/NNMT/PDK2/FBP1/FBP2/RBP4/G6PC2/PFKFB1/GNMT/SDS/GOT1/PGM1/GPD1/MDH2/AKR1A1/PGAM2/GPT/PC/ALDOC/GCK/SORD	23
GO:0019319	hexose biosynthetic process	22/565	87/18614	9.7985e-15	3.67289e-13	2.97809e-13	DGAT2/PCK2/PCK1/NNMT/PDK2/FBP1/FBP2/RBP4/G6PC2/PFKFB1/GNMT/SDS/GOT1/PGM1/GPD1/MDH2/PGAM2/GPT/PC/ALDOC/GCK/SORD	22
GO:0008170	N-methyltransferase activity	24/633	99/18369	2.74354e-14	7.13319e-13	4.82392e-13	DIMT1/INMT/PRMT8/PRMT9/PRMT2/PRMT1/PRMT6/SETD1A/PRDM16/DOT1L/SETD2/SETMAR/PNMT/KMT2B/NSD1/EZH1/EZH2/PRDM2/RNMT/SMYD1/CARM1/EHMT1/KMT2A/SUV39H2	24
hsa00650	Butanoate metabolism	16/496	27/8644	7.91621e-14	9.14358e-13	6.56406e-13	ABAT/ACSM1/ACSM3/ACSM5/HMGCS2/HMGCL/HADHA/ACAT1/ACAT2/EHHADH/ECHS1/BDH1/HADH/GAD2/ALDH5A1/HMGCS1	16
GO:0008206	bile acid metabolic process	17/565	49/18614	3.28107e-14	1.21707e-12	9.8684e-13	HSD3B7/CYP8B1/CYP27A1/SULT2A1/SLC27A5/SLC27A2/BAAT/CES1/FGFR4/AKR1D1/AMACR/ACAA1/AKR1C4/AKR1C1/KIT/CYP7A1/SCP2	17
GO:0006094	gluconeogenesis	21/565	84/18614	5.10441e-14	1.85478e-12	1.50391e-12	DGAT2/PCK2/PCK1/NNMT/PDK2/FBP1/FBP2/RBP4/G6PC2/PFKFB1/GNMT/SDS/GOT1/PGM1/GPD1/MDH2/PGAM2/GPT/PC/ALDOC/GCK	21
GO:0006090	pyruvate metabolic process	23/565	112/18614	2.94908e-13	1.00937e-11	8.18425e-12	HKDC1/PCK2/PCK1/PDK2/FBP1/DHTKD1/ENO3/PRKAA2/PFKFB1/INSR/SDS/PGM1/GPD1/PDK4/PKLR/PGAM2/PC/GALK1/ALDOC/ALDOB/GCK/LDHC/GAPDHS	23
R-HSA-192105	Synthesis of bile acids and bile salts	16/523	34/10955	5.76918e-13	2.353e-11	1.86089e-11	HSD3B7/CYP8B1/CYP27A1/SLC27A5/SLC27A2/BAAT/ACOX2/AKR1D1/AMACR/HSD17B4/AKR1C4/AKR1C1/AKR1C2/AKR1C3/CYP7A1/SCP2	16
R-HSA-193775	Synthesis of bile acids and bile salts via 24-hydroxycholesterol	11/523	14/10955	8.47209e-13	3.22504e-11	2.55054e-11	HSD3B7/CYP8B1/CYP27A1/SLC27A5/SLC27A2/AKR1D1/AMACR/AKR1C4/AKR1C1/AKR1C2/AKR1C3	11
GO:0006084	acetyl-CoA metabolic process	13/565	32/18614	3.31559e-12	9.7577e-11	7.91184e-11	PIPOX/AASS/HMGCS2/PDK2/MLYCD/ACOT12/PMVK/ACAT1/ACSS2/PDK4/ACACB/TDO2/HMGCS1	13
GO:0016874	ligase activity	26/570	165/18369	8.67906e-12	1.10066e-10	6.64425e-11	ASS1/NAPRT/ACSM1/ACSM3/ACSM5/ACSL1/ACSL6/SLC27A5/SLC27A2/ACSS3/ACSS2/GCLM/MTHFD1/PCCA/ACACB/MTHFS/GCLC/PCCB/MCCC2/MCCC1/TTLL6/PC/SUCLG2/SUCLG1/CPS1/GLUL	26
GO:0062012	regulation of small molecule metabolic process	37/565	331/18614	8.35636e-12	2.39976e-10	1.9458e-10	DGAT2/NNMT/LPCAT3/PDK2/FBP1/MLYCD/ACMSD/AK4/FMO4/PRKAA2/CES1/PFKFB1/FMO5/POR/FGFR4/GNMT/INSR/CPT1A/SOD1/GPD1/EPHX2/PDK4/BHMT/ACACB/NOS2/GPLD1/CLYBL/AKR1C3/GPT/KIT/CYP7A1/CDA/DHCR7/GCK/H6PD/UGT1A8/GAPDHS	37
R-HSA-5668914	Diseases of metabolism	40/523	249/10955	9.75378e-12	3.09411e-10	2.447e-10	CYP27A1/BTD/TPMT/DCXR/GALE/CYP4F22/TALDO1/CYP17A1/FMO3/IDH1/GNE/GCLM/PGM1/MMACHC/SI/GYG2/HEXB/ACY1/AHCY/PCCA/GALT/PAPSS2/GCLC/PCCB/PAH/MCCC2/MCCC1/MAT1A/EXT1/MAOA/NAGLU/GUSB/PC/GALK1/ALDOB/KHK/GYS2/MMAB/UGT1A4/OPLAH	40
GO:0046365	monosaccharide catabolic process	15/565	50/18614	1.20128e-11	3.31608e-10	2.68878e-10	GLYCTK/GALE/GALM/ENO3/XYLB/HEXB/FUT6/FUT5/GALT/TKFC/PGAM2/GALK1/ALDOB/GCK/RBKS	15
GO:0000038	very long-chain fatty acid metabolic process	13/565	35/18614	1.29604e-11	3.55015e-10	2.87857e-10	CYP4F2/ACSL1/ACSL6/SLC27A5/SLC27A2/ACOX2/ACOX1/ELOVL6/ELOVL2/ACOT4/ACOT2/ACAA1/HSD17B4	13
GO:0009132	nucleoside diphosphate metabolic process	23/565	134/18614	1.49473e-11	4.03237e-10	3.26957e-10	HKDC1/FBP1/AK3/AK7/AK4/DHTKD1/ENO3/PRKAA2/PFKFB1/INSR/PGM1/NME2P1/GPD1/ENTPD5/ENTPD8/PKLR/PGAM2/DHODH/GALK1/ALDOC/ALDOB/GCK/GAPDHS	23
GO:0031667	response to nutrient levels	45/565	477/18614	1.63028e-11	4.365e-10	3.53927e-10	ASS1/PCK2/PCK1/NQO1/CYP8B1/BCKDHB/CBS/HMGCS2/PDK2/FBP1/ACSL1/SRD5A2/SRD5A1/ACAT1/CAT/PRKAA2/PFKFB1/POR/FKBP1B/CPT1A/GCLM/SOD2/SOD1/LIPG/PDK4/PON1/OTC/AOC1/WNK4/ACACB/KYNU/MGMT/GCLC/PKLR/AKR1C3/ASL/GPT/CPS1/H6PD/GLUL/BCHE/ARG1/TYR/ALAD/SORD	45
GO:0006699	bile acid biosynthetic process	13/565	36/18614	1.9728e-11	5.16556e-10	4.18839e-10	HSD3B7/CYP8B1/CYP27A1/SLC27A5/SLC27A2/BAAT/CES1/FGFR4/AKR1D1/AMACR/AKR1C4/CYP7A1/SCP2	13
GO:0016863	intramolecular oxidoreductase activity, transposing C=C bonds	9/570	14/18369	4.36848e-11	5.18641e-10	3.13082e-10	HSD3B2/EBP/IDI1/EHHADH/ECHS1/ECH1/ECI1/GSTA1/DDT	9
GO:0006000	fructose metabolic process	9/565	14/18614	3.59083e-11	9.19925e-10	7.45903e-10	GLYCTK/FBP1/FBP2/PFKFB1/TKFC/ALDOC/ALDOB/KHK/SORD	9
GO:0042178	xenobiotic catabolic process	11/565	26/18614	9.35166e-11	2.29664e-09	1.86219e-09	TPMT/ACSL1/CRYZ/GSTO1/FMO4/CYP1A2/GSTM1/CYP2A6/CYP2C19/CYP2B6/ACAA1	11
GO:0046185	aldehyde catabolic process	10/976	14/18614	1.24035e-10	2.87306e-09	2.36564e-09	ADH5/ADH4/ESD/PARK7/AGXT/AGXT2/AKR1A1/PDXP/ALDH2/HAGH	10
R-HSA-194068	Bile acid and bile salt metabolism	16/523	45/10955	1.03729e-10	2.96145e-09	2.34208e-09	HSD3B7/CYP8B1/CYP27A1/SLC27A5/SLC27A2/BAAT/ACOX2/AKR1D1/AMACR/HSD17B4/AKR1C4/AKR1C1/AKR1C2/AKR1C3/CYP7A1/SCP2	16
GO:0046777	protein autophosphorylation	38/976	227/18614	1.92084e-10	4.38419e-09	3.60989e-09	CHP1/PAK2/PINK1/PRKG2/TRPM7/EIF2AK1/EIF2AK4/TYRO3/CDK12/MAP3K11/MAP3K13/TAOK3/CDK5/FGFR4/FGFR2/SIK1/SIK2/INSR/LYN/RIOK2/MAP2K2/EGFR/UHMK1/NEK6/ACVR1B/WNK3/ERN1/EPHA1/RIPK1/DAPK1/STK10/STK16/LMTK2/MTOR/MUSK/KIT/ENPP1/PDPK1	38
GO:0006165	nucleoside diphosphate phosphorylation	19/565	102/18614	2.07067e-10	4.8511e-09	3.93342e-09	HKDC1/FBP1/AK7/AK4/DHTKD1/ENO3/PRKAA2/PFKFB1/INSR/PGM1/NME2P1/GPD1/PKLR/PGAM2/GALK1/ALDOC/ALDOB/GCK/GAPDHS	19
GO:0006739	NADP metabolic process	13/565	43/18614	2.56927e-10	5.97985e-09	4.84865e-09	NQO1/DCXR/TALDO1/FMO5/IDH2/IDH1/DERA/ALDH1L1/PC/NNT/GCK/H6PD/RBKS	13
R-HSA-70263	Gluconeogenesis	14/523	35/10955	2.47155e-10	6.4148e-09	5.07319e-09	PCK2/PCK1/FBP1/FBP2/G6PC2/ENO3/GOT2/GOT1/MDH2/PGAM2/PC/ALDOC/ALDOB/GAPDHS	14
GO:0009185	ribonucleoside diphosphate metabolic process	20/565	116/18614	2.94914e-10	6.77542e-09	5.49372e-09	HKDC1/FBP1/AK3/AK4/DHTKD1/ENO3/PRKAA2/PFKFB1/INSR/PGM1/GPD1/ENTPD5/PKLR/PGAM2/DHODH/GALK1/ALDOC/ALDOB/GCK/GAPDHS	20
GO:0046939	nucleotide phosphorylation	19/565	104/18614	2.93611e-10	6.77542e-09	5.49372e-09	HKDC1/FBP1/AK7/AK4/DHTKD1/ENO3/PRKAA2/PFKFB1/INSR/PGM1/NME2P1/GPD1/PKLR/PGAM2/GALK1/ALDOC/ALDOB/GCK/GAPDHS	19
GO:0046031	ADP metabolic process	18/565	94/18614	3.86797e-10	8.6628e-09	7.02407e-09	HKDC1/FBP1/AK3/AK4/DHTKD1/ENO3/PRKAA2/PFKFB1/INSR/PGM1/GPD1/PKLR/PGAM2/GALK1/ALDOC/ALDOB/GCK/GAPDHS	18
GO:0016878	acid-thiol ligase activity	11/570	31/18369	1.1247e-09	1.12068e-08	6.7651e-09	ACSM1/ACSM3/ACSM5/ACSL1/ACSL6/SLC27A5/SLC27A2/ACSS3/ACSS2/SUCLG2/SUCLG1	11
R-HSA-5579029	Metabolic disorders of biological oxidation enzymes	13/523	34/10955	2.12826e-09	4.50087e-08	3.55954e-08	CYP27A1/TPMT/CYP4F22/CYP17A1/FMO3/GCLM/ACY1/AHCY/GCLC/MAT1A/MAOA/UGT1A4/OPLAH	13
GO:0019320	hexose catabolic process	12/565	42/18614	2.62291e-09	5.30693e-08	4.30302e-08	GLYCTK/GALE/GALM/ENO3/FUT6/FUT5/GALT/TKFC/PGAM2/GALK1/ALDOB/GCK	12
GO:0009112	nucleobase metabolic process	11/565	34/18614	2.77686e-09	5.58666e-08	4.52984e-08	GMPR/DPYD/DPYS/ADK/ALDH6A1/SHMT1/GDA/XDH/DHODH/CDA/CPS1	11
GO:0009135	purine nucleoside diphosphate metabolic process	18/565	106/18614	2.95597e-09	5.88056e-08	4.76814e-08	HKDC1/FBP1/AK3/AK4/DHTKD1/ENO3/PRKAA2/PFKFB1/INSR/PGM1/GPD1/PKLR/PGAM2/GALK1/ALDOC/ALDOB/GCK/GAPDHS	18
GO:0009179	purine ribonucleoside diphosphate metabolic process	18/565	106/18614	2.95597e-09	5.88056e-08	4.76814e-08	HKDC1/FBP1/AK3/AK4/DHTKD1/ENO3/PRKAA2/PFKFB1/INSR/PGM1/GPD1/PKLR/PGAM2/GALK1/ALDOC/ALDOB/GCK/GAPDHS	18
R-HSA-193807	Synthesis of bile acids and bile salts via 27-hydroxycholesterol	9/523	15/10955	4.65976e-09	8.86908e-08	7.01417e-08	HSD3B7/CYP8B1/CYP27A1/AKR1D1/AKR1C4/AKR1C1/AKR1C2/AKR1C3/CYP7A1	9
GO:0006096	glycolytic process	16/565	85/18614	4.76663e-09	9.17511e-08	7.43946e-08	HKDC1/FBP1/DHTKD1/ENO3/PRKAA2/PFKFB1/INSR/PGM1/GPD1/PKLR/PGAM2/GALK1/ALDOC/ALDOB/GCK/GAPDHS	16
GO:0006757	ATP generation from ADP	16/565	86/18614	5.69411e-09	1.09015e-07	8.83925e-08	HKDC1/FBP1/DHTKD1/ENO3/PRKAA2/PFKFB1/INSR/PGM1/GPD1/PKLR/PGAM2/GALK1/ALDOC/ALDOB/GCK/GAPDHS	16
GO:0006641	triglyceride metabolic process	17/565	100/18614	7.98918e-09	1.4895e-07	1.20773e-07	GK/DGAT1/DGAT2/PCK2/PCK1/GPAM/CYP2E1/ACSL1/SLC27A5/CAT/MGLL/PNPLA3/CPT1A/LIPC/PNLIPRP2/GPLD1/CPS1	17
GO:1901681	sulfur compound binding	28/570	269/18369	2.33982e-08	1.94868e-07	1.17634e-07	SULT1A1/TPMT/SULT2A1/CBS/HADHA/ACP5/DHTKD1/FGFR4/PNPLA3/GNMT/ALDH6A1/PRG2/SOAT2/LIPC/LIPG/GCDH/AOC1/PCCA/ACACB/HACL1/HSD17B12/PANK1/MCCC1/CEL/PC/SULT1C3/ENPP1/SCP2	28
GO:0009144	purine nucleoside triphosphate metabolic process	27/565	249/18614	1.11423e-08	2.01409e-07	1.63309e-07	HKDC1/FBP1/ADK/SDHA/SDHC/SDHB/SDHD/AK3/AK4/DHTKD1/ENO3/PRKAA2/PFKFB1/INSR/PGM1/NME2P1/GPD1/PKLR/PGAM2/GALK1/ALDOC/ALDOB/ENPP3/ENPP1/GCK/LDHC/GAPDHS	27
GO:0055088	lipid homeostasis	22/565	172/18614	1.29245e-08	2.28633e-07	1.85383e-07	DGAT1/DGAT2/GPAM/ACSM1/ACSM3/RBP1/ACOX2/ACOX1/PRKAA2/CES1/FGFR4/PNPLA3/GOT1/SOAT2/EPHX2/LIPC/LIPG/PLA2G10/AKR1C1/LCAT/CYP7A1/ENPP7	22
GO:0046700	heterocycle catabolic process	40/565	488/18614	1.33272e-08	2.31504e-07	1.8771e-07	FHIT/DPYD/DPYS/QPRT/UPP2/KMO/IDO2/MLYCD/PRODH/ACMSD/ACAT1/HAAO/PRKCA/GOT2/DPEP1/ALDH6A1/HNMT/HINT1/BLVRB/CYP2A6/GALT/ALDH4A1/ERN1/KYNU/UPB1/ENTPD5/ENTPD8/AFMID/MTHFS/GDA/DERA/TDO2/PDXP/XDH/CDA/SUCLG2/SUCLG1/ENPP3/ENPP1/UGT1A4	40
GO:0009141	nucleoside triphosphate metabolic process	28/565	269/18614	1.46755e-08	2.53686e-07	2.05697e-07	HKDC1/FBP1/ADK/SDHA/SDHC/SDHB/SDHD/AK3/AK7/AK4/DHTKD1/ENO3/PRKAA2/PFKFB1/INSR/PGM1/NME2P1/GPD1/PKLR/PGAM2/GALK1/ALDOC/ALDOB/ENPP3/ENPP1/GCK/LDHC/GAPDHS	28
GO:0016877	ligase activity, forming carbon-sulfur bonds	11/570	41/18369	3.16557e-08	2.55998e-07	1.54536e-07	ACSM1/ACSM3/ACSM5/ACSL1/ACSL6/SLC27A5/SLC27A2/ACSS3/ACSS2/SUCLG2/SUCLG1	11
GO:0004693	cyclin-dependent protein serine/threonine kinase activity	10/633	30/18369	3.54324e-08	4.78337e-07	3.23482e-07	CDK20/CDK19/CDK16/CDK15/CDK1/CDK4/CDKL2/CDKL4/CDKL1/CDKL3	10
GO:0097472	cyclin-dependent protein kinase activity	10/633	30/18369	3.54324e-08	4.78337e-07	3.23482e-07	CDK20/CDK19/CDK16/CDK15/CDK1/CDK4/CDKL2/CDKL4/CDKL1/CDKL3	10
GO:0009205	purine ribonucleoside triphosphate metabolic process	26/565	244/18614	2.98723e-08	4.99414e-07	4.0494e-07	HKDC1/FBP1/SDHA/SDHC/SDHB/SDHD/AK3/AK4/DHTKD1/ENO3/PRKAA2/PFKFB1/INSR/PGM1/NME2P1/GPD1/PKLR/PGAM2/GALK1/ALDOC/ALDOB/ENPP3/ENPP1/GCK/LDHC/GAPDHS	26
GO:0048029	monosaccharide binding	14/570	75/18369	6.43102e-08	5.05424e-07	3.05104e-07	HKDC1/DBH/FBP1/TALDO1/PYGL/COLEC11/GNPNAT1/PKLR/PHYH/GALK1/ALDOB/PLOD3/UGP2/GCK	14
GO:0016405	CoA-ligase activity	9/570	27/18369	7.12422e-08	5.52127e-07	3.33297e-07	ACSM1/ACSM3/ACSM5/ACSL1/ACSL6/SLC27A5/SLC27A2/ACSS3/ACSS2	9
GO:1901570	fatty acid derivative biosynthetic process	12/565	52/18614	3.71085e-08	6.17493e-07	5.00682e-07	HMGCS2/HMGCL/ACSL1/ACSL6/ACAT1/SLC27A5/SLC27A2/ACSS3/ELOVL6/ELOVL2/GCDH/HSD17B12	12
GO:0045471	response to ethanol	18/565	126/18614	4.87829e-08	8.04241e-07	6.52103e-07	ABAT/CDO1/NQO1/DBH/ST6GAL1/CYP2E1/HMGCS2/ADH6/HPGD/CAT/CPT1A/GOT2/SOD2/SOD1/MGMT/MAOB/CYP7A1/ALAD	18
GO:0110096	cellular response to aldehyde	9/976	17/18614	4.79595e-08	8.13053e-07	6.69458e-07	ALDH1A1/RDH11/RDH12/AKR1B10/ADH5/ADH4/ESD/PARK7/AKR1A1	9
GO:0009199	ribonucleoside triphosphate metabolic process	26/565	251/18614	5.31948e-08	8.68929e-07	7.04555e-07	HKDC1/FBP1/SDHA/SDHC/SDHB/SDHD/AK3/AK4/DHTKD1/ENO3/PRKAA2/PFKFB1/INSR/PGM1/NME2P1/GPD1/PKLR/PGAM2/GALK1/ALDOC/ALDOB/ENPP3/ENPP1/GCK/LDHC/GAPDHS	26
R-HSA-3247509	Chromatin modifying enzymes	37/517	272/10955	5.25038e-09	9.0394e-07	7.58081e-07	KDM2B/HDAC8/KDM3A/PRMT1/PRMT6/KAT8/SETD1A/PRDM16/KDM1A/JAK2/DOT1L/KDM6B/CDK4/PADI4/PADI6/SETD2/DNMT3A/KDM3B/OGT/KMT2B/NSD1/PHF2/JMJD6/EZH2/HAT1/HDAC1/HDAC2/CLOCK/KDM4C/KDM4D/KAT6B/CARM1/EHMT1/KMT2A/SUV39H2/KDM5B/KDM5C	37
R-HSA-4839726	Chromatin organization	37/517	272/10955	5.25038e-09	9.0394e-07	7.58081e-07	KDM2B/HDAC8/KDM3A/PRMT1/PRMT6/KAT8/SETD1A/PRDM16/KDM1A/JAK2/DOT1L/KDM6B/CDK4/PADI4/PADI6/SETD2/DNMT3A/KDM3B/OGT/KMT2B/NSD1/PHF2/JMJD6/EZH2/HAT1/HDAC1/HDAC2/CLOCK/KDM4C/KDM4D/KAT6B/CARM1/EHMT1/KMT2A/SUV39H2/KDM5B/KDM5C	37
GO:0046034	ATP metabolic process	24/565	219/18614	5.95777e-08	9.55659e-07	7.74877e-07	HKDC1/FBP1/SDHA/SDHC/SDHB/SDHD/AK4/DHTKD1/ENO3/PRKAA2/PFKFB1/INSR/PGM1/GPD1/PKLR/PGAM2/GALK1/ALDOC/ALDOB/ENPP3/ENPP1/GCK/LDHC/GAPDHS	24
GO:0018958	phenol-containing compound metabolic process	22/976	111/18614	5.90266e-08	9.78114e-07	8.05367e-07	SULT1A1/SULT1A2/ABAT/TYRP1/DBH/SULT2A1/CYP2E1/SRD5A1/CRYM/PARK7/COMT/GCH1/DIO1/DDC/FAH/PAH/MAOB/MAOA/ALDH2/DDT/TYR/DAO	22
GO:0006639	acylglycerol metabolic process	18/565	128/18614	6.25214e-08	9.95339e-07	8.07052e-07	GK/DGAT1/DGAT2/PCK2/PCK1/GPAM/CYP2E1/ABHD6/ACSL1/SLC27A5/CAT/MGLL/PNPLA3/CPT1A/LIPC/PNLIPRP2/GPLD1/CPS1	18
GO:0006638	neutral lipid metabolic process	18/565	129/18614	7.06447e-08	1.10822e-06	8.98578e-07	GK/DGAT1/DGAT2/PCK2/PCK1/GPAM/CYP2E1/ABHD6/ACSL1/SLC27A5/CAT/MGLL/PNPLA3/CPT1A/LIPC/PNLIPRP2/GPLD1/CPS1	18
GO:0032868	response to insulin	27/565	272/18614	7.1693e-08	1.11973e-06	9.07913e-07	PCK2/PCK1/PIP4K2A/HMGCS2/PDK2/FBP1/SRD5A1/HADHA/CAT/PFKFB1/CTSD/PNPLA3/SIK2/PDE3B/INSR/GOT1/PLA2G1B/PDK4/OTC/HADH/GCLC/PKLR/GPLD1/GPT/KHK/ENPP1/GCK	27
GO:0019216	regulation of lipid metabolic process	31/565	344/18614	7.2406e-08	1.12593e-06	9.12939e-07	DGAT2/CHP1/PCK1/PIP4K2A/LPCAT3/PDK2/ABHD6/MLYCD/HPGD/PLCG2/FMO4/CES1/FMO5/IDH1/POR/FGFR4/PDE3B/CPT1A/SOD1/EPHX2/PDK4/ACACB/GPLD1/AKR1C3/CERS2/KIT/CYP7A1/DHCR7/ENPP7/H6PD/UGT1A8	31
GO:0033762	response to glucagon	8/565	21/18614	9.84584e-08	1.50477e-06	1.22011e-06	ASS1/CDO1/HMGCS2/PFKFB1/QDPR/CYC1/CPS1/ARG1	8
hsa00053	Ascorbate and aldarate metabolism	11/496	30/8644	4.00871e-07	2.37789e-06	1.70706e-06	ALDH3A2/UGDH/UGT2B11/ALDH1B1/ALDH7A1/AKR1A1/ALDH9A1/ALDH2/GUSB/UGT1A8/UGT1A4	11
GO:0001933	negative regulation of protein phosphorylation	33/622	341/18614	4.81695e-08	2.62125e-06	2.06274e-06	PTPN13/PTPN2/NTRK3/LRRK2/LRRK1/PIP5KL1/CDKN2B/CDKN2C/CDKN2A/CDKN2D/INPP5F/LATS1/INPP5J/DUSP19/MICAL1/DUSP6/PPP2R1A/CAMK2N2/ADCY8/EPHB2/PLK1/PTPRT/PTPRQ/PTPRO/PBK/DUSP7/GSTP1/STK38/CTDSP2/PDE4D/PTPN22/TESK1/ABL1	33
GO:0046394	carboxylic acid biosynthetic process	32/622	328/18614	6.3785e-08	3.32535e-06	2.61682e-06	OLAH/PTGS1/SRR/IDO1/ALDH1A2/PTGS2/PTGES/BCAT1/PTGDS/LTC4S/DSE/GLS/CAD/ALOX12/SYK/ALOX12B/UST/CARNS1/PLOD2/PTGIS/MTHFD1L/PYCR1/SCD5/CHST14/GAD1/CHST12/DEGS1/ELOVL4/PLA2G4A/GSTP1/GSTM2/ASNS	32
hsa00030	Pentose phosphate pathway	11/496	31/8644	5.89534e-07	3.34497e-06	2.40131e-06	GLYCTK/FBP1/FBP2/TALDO1/IDNK/PGM1/DERA/ALDOC/ALDOB/H6PD/RBKS	11
GO:0042326	negative regulation of phosphorylation	35/622	383/18614	7.89756e-08	3.95051e-06	3.10878e-06	PIP4K2B/PTPN13/PTPN2/DDR2/NTRK3/LRRK2/LRRK1/PIP5KL1/CDKN2B/CDKN2C/CDKN2A/CDKN2D/INPP5F/LATS1/INPP5J/DUSP19/MICAL1/DUSP6/PPP2R1A/CAMK2N2/ADCY8/EPHB2/PLK1/PTPRT/PTPRQ/PTPRO/PBK/DUSP7/GSTP1/STK38/CTDSP2/PDE4D/PTPN22/TESK1/ABL1	35
GO:0016053	organic acid biosynthetic process	32/622	331/18614	7.88356e-08	3.95051e-06	3.10878e-06	OLAH/PTGS1/SRR/IDO1/ALDH1A2/PTGS2/PTGES/BCAT1/PTGDS/LTC4S/DSE/GLS/CAD/ALOX12/SYK/ALOX12B/UST/CARNS1/PLOD2/PTGIS/MTHFD1L/PYCR1/SCD5/CHST14/GAD1/CHST12/DEGS1/ELOVL4/PLA2G4A/GSTP1/GSTM2/ASNS	32
GO:0045936	negative regulation of phosphate metabolic process	38/622	439/18614	9.0762e-08	4.34893e-06	3.42231e-06	PIP4K2B/PTPN13/PTPN2/DDR2/LPCAT1/NTRK3/LRRK2/LRRK1/PIP5KL1/CDKN2B/CDKN2C/CDKN2A/CDKN2D/INPP5F/LATS1/INPP5J/FKBP1A/DUSP19/MICAL1/MASTL/DUSP6/PPP2R1A/CAMK2N2/ADCY8/EPHB2/PLK1/PTPRT/PTPRQ/PTPRO/PBK/DUSP7/GSTP1/STK38/CTDSP2/PDE4D/PTPN22/TESK1/ABL1	38
GO:0010563	negative regulation of phosphorus metabolic process	38/622	440/18614	9.62716e-08	4.51782e-06	3.55521e-06	PIP4K2B/PTPN13/PTPN2/DDR2/LPCAT1/NTRK3/LRRK2/LRRK1/PIP5KL1/CDKN2B/CDKN2C/CDKN2A/CDKN2D/INPP5F/LATS1/INPP5J/FKBP1A/DUSP19/MICAL1/MASTL/DUSP6/PPP2R1A/CAMK2N2/ADCY8/EPHB2/PLK1/PTPRT/PTPRQ/PTPRO/PBK/DUSP7/GSTP1/STK38/CTDSP2/PDE4D/PTPN22/TESK1/ABL1	38
R-HSA-70326	Glucose metabolism	18/523	93/10955	3.20664e-07	4.8184e-06	3.81066e-06	HKDC1/PCK2/PCK1/FBP1/FBP2/G6PC2/ENO3/PFKFB1/GOT2/GOT1/MDH2/PKLR/PGAM2/PC/ALDOC/ALDOB/GCK/GAPDHS	18
R-HSA-2453902	The canonical retinoid cycle in rods (twilight vision)	9/523	23/10955	5.3927e-07	7.51032e-06	5.93958e-06	RDH8/RDH5/RDH16/RDH12/RBP1/RBP4/RLBP1/HSD17B6/DHRS9	9
GO:0019585	glucuronate metabolic process	8/565	26/18614	6.60956e-07	8.74968e-06	7.09451e-06	DCXR/UGT2B11/XYLB/AKR1A1/CRYL1/UGT1A8/UGT1A4/SORD	8
GO:0006063	uronic acid metabolic process	8/565	26/18614	6.60956e-07	8.74968e-06	7.09451e-06	DCXR/UGT2B11/XYLB/AKR1A1/CRYL1/UGT1A8/UGT1A4/SORD	8
hsa00051	Fructose and mannose metabolism	11/496	34/8644	1.70156e-06	9.06343e-06	6.50651e-06	PMM1/HKDC1/FBP1/FBP2/AKR1B10/PFKFB1/TKFC/ALDOC/ALDOB/KHK/SORD	11
GO:0030246	carbohydrate binding	25/570	273/18369	1.47841e-06	9.82088e-06	5.92847e-06	HKDC1/DBH/GALM/FBP1/TALDO1/CLC/PPP1R3B/PYGL/PRG4/COLEC11/PRG2/SI/GNPNAT1/PKLR/PHYH/GUSB/MAN2A1/GALK1/ALDOB/PLOD3/UGP2/ENPP1/GCK/H6PD/SORD	25
GO:0005778	peroxisomal membrane	12/568	65/19518	3.24301e-07	1.05398e-05	9.1743e-06	ALDH3A2/MGST1/PECR/ACSL1/ACSL6/DECR2/CAT/SLC27A2/DHRS4/ACOX1/HSD17B4/DAO	12
GO:0031903	microbody membrane	12/568	65/19518	3.24301e-07	1.05398e-05	9.1743e-06	ALDH3A2/MGST1/PECR/ACSL1/ACSL6/DECR2/CAT/SLC27A2/DHRS4/ACOX1/HSD17B4/DAO	12
GO:0071900	regulation of protein serine/threonine kinase activity	33/622	369/18614	3.06513e-07	1.18241e-05	9.30477e-06	PDE5A/PAK1/PDGFRB/NTRK3/LRRK2/CDC25A/MAP3K12/CDKN2B/CDKN2C/CDKN2A/CDKN2D/LATS1/MAP3K7/MAP3K4/FGFR1/SYK/DUSP19/PKMYT1/NOX4/MAP2K1/PTK2B/ADCY8/EZH2/PLK1/EPHA4/CDKN3/DUSP7/ROR2/GSTP1/STK38/PTPN22/TESK1/ABL1	33
GO:0046949	fatty-acyl-CoA biosynthetic process	8/565	27/18614	9.14397e-07	1.19712e-05	9.70663e-06	ACSL1/ACSL6/ACAT1/SLC27A2/ELOVL6/ELOVL2/GCDH/HSD17B12	8
GO:0016274	protein-arginine N-methyltransferase activity	6/633	12/18369	1.26569e-06	1.32614e-05	8.96823e-06	PRMT8/PRMT9/PRMT2/PRMT1/PRMT6/CARM1	6
GO:0016273	arginine N-methyltransferase activity	6/633	12/18369	1.26569e-06	1.32614e-05	8.96823e-06	PRMT8/PRMT9/PRMT2/PRMT1/PRMT6/CARM1	6
GO:0015645	fatty acid ligase activity	7/570	22/18369	3.03486e-06	1.92438e-05	1.16167e-05	ACSM1/ACSM3/ACSM5/ACSL1/ACSL6/SLC27A5/SLC27A2	7
GO:0005506	iron ion binding	12/250	152/18369	1.17219e-06	2.02428e-05	1.51388e-05	CH25H/CYP19A1/ALOX12/ALOX12B/PTGIS/P4HA3/CYP11A1/PPEF1/P4HA2/RRM2/P3H3/P3H1	12
GO:0019218	regulation of steroid metabolic process	14/565	99/18614	1.70311e-06	2.12799e-05	1.72544e-05	DGAT2/LPCAT3/CES1/FMO5/POR/FGFR4/SOD1/EPHX2/AKR1C3/KIT/CYP7A1/DHCR7/H6PD/UGT1A8	14
GO:0004713	protein tyrosine kinase activity	22/985	137/18369	3.70897e-06	2.28294e-05	1.40685e-05	HIPK2/FRK/CHKA/JAK1/TYRO3/FGFR4/FGFR2/MET/INSR/LYN/MAP2K2/EGFR/TTBK1/MERTK/YES1/EPHA1/STK16/MUSK/KIT/MAP2K3/MAP2K6/MAP2K5	22
GO:0032869	cellular response to insulin stimulus	21/565	211/18614	1.94741e-06	2.3668e-05	1.91907e-05	PCK2/PCK1/PIP4K2A/HMGCS2/PDK2/FBP1/SRD5A1/CTSD/PNPLA3/SIK2/PDE3B/INSR/GOT1/PLA2G1B/PDK4/GCLC/PKLR/GPLD1/GPT/ENPP1/GCK	21
hsa00590	Arachidonic acid metabolism	1992-08-01	61/8644	2.24542e-07	2.53733e-05	2.13906e-05	PLA2G2F/ALOX5/HPGD/ALOX15/ALOX12/ALOX15B/PLA2G4F/PLA2G4B	8
GO:0090181	regulation of cholesterol metabolic process	9/565	40/18614	2.42135e-06	2.90318e-05	2.35399e-05	DGAT2/LPCAT3/CES1/FMO5/POR/SOD1/EPHX2/CYP7A1/DHCR7	9
GO:0019841	retinol binding	6/570	16/18369	5.34024e-06	3.23897e-05	1.95524e-05	RBP1/RBP2/RBP4/RBP5/ADH4/RLBP1	6
GO:0042182	ketone catabolic process	7/976	14/18614	2.64529e-06	3.45735e-05	2.84674e-05	NQO2/CYP4F2/PARK7/ALDH8A1/KYNU/HSD17B6/HAGH	7
GO:0008395	steroid hydroxylase activity	7/570	24/18369	5.83497e-06	3.46374e-05	2.09092e-05	CYP8B1/CYP27A1/CYP17A1/CYP1A2/CYP2C19/CYP2B6/CYP7A1	7
GO:0016832	aldehyde-lyase activity	5/570	10/18369	6.26073e-06	3.67736e-05	2.21987e-05	CYP17A1/HACL1/DERA/ALDOC/ALDOB	5
hsa04922	Glucagon signaling pathway	19/446	107/8644	1.88962e-06	4.18131e-05	2.76018e-05	PRMT1/PFKP/PRKACB/CAMK2D/CAMK2G/PPP3CB/PPP3CC/PHKA1/CPT1C/PYGM/AKT3/PHKG1/PKM/PGAM1/PFKM/CAMK2B/PLCB3/PPP3CA/LDHB	19
GO:0006690	icosanoid metabolic process	9/128	125/18614	2.02305e-07	4.25965e-05	3.78819e-05	PLA2G2F/ALOX5/HPGD/ALOX15/ALOX12/ALOX15B/GGT6/PLA2G4F/PLA2G4B	9
GO:0006584	catecholamine metabolic process	13/976	55/18614	3.88449e-06	4.84681e-05	3.9908e-05	SULT1A1/SULT1A2/ABAT/DBH/PARK7/COMT/GCH1/DDC/PAH/MAOB/MAOA/ALDH2/DAO	13
GO:0009712	catechol-containing compound metabolic process	13/976	55/18614	3.88449e-06	4.84681e-05	3.9908e-05	SULT1A1/SULT1A2/ABAT/DBH/PARK7/COMT/GCH1/DDC/PAH/MAOB/MAOA/ALDH2/DAO	13
GO:0016661	oxidoreductase activity, acting on other nitrogenous compounds as donors	5/570	11/18369	1.11848e-05	6.36847e-05	3.84439e-05	GMPR/NQO2/CBS/GPHN/ALDH2	5
GO:0018904	ether metabolic process	7/565	25/18614	6.83055e-06	7.60112e-05	6.16322e-05	EPHX1/EPHX2/PLA2G10/PLA2G4C/CHPT1/TMEM86B/FASN	7
GO:0035336	long-chain fatty-acyl-CoA metabolic process	7/565	25/18614	6.83055e-06	7.60112e-05	6.16322e-05	DGAT1/DGAT2/ACSL1/ACSL6/ELOVL6/ELOVL2/HSD17B12	7
R-HSA-75105	Fatty acyl-CoA biosynthesis	10/523	38/10955	7.95156e-06	8.56668e-05	6.77502e-05	ACSL1/ACSL6/SCD/SLC27A2/CBR4/ELOVL6/ELOVL2/HSD17B12/HSD17B8/FASN	10
GO:0016918	retinal binding	6/570	19/18369	1.67095e-05	9.05235e-05	5.46454e-05	RBP1/RBP2/RBP4/RBP5/ADH4/RLBP1	6
GO:0005504	fatty acid binding	9/570	49/18369	1.69861e-05	9.1137e-05	5.50158e-05	RBP1/RBP2/RBP5/ADH5/ACOX2/ACOX1/GSTA1/SCP2/UGT1A8	9
GO:0042632	cholesterol homeostasis	13/565	99/18614	9.18109e-06	9.99812e-05	8.10678e-05	DGAT2/ACSM1/ACSM3/CES1/FGFR4/SOAT2/EPHX2/LIPC/LIPG/PLA2G10/AKR1C1/LCAT/CYP7A1	13
GO:0062013	positive regulation of small molecule metabolic process	16/565	146/18614	9.5407e-06	0.000103581	8.39863e-05	DGAT2/NNMT/MLYCD/PRKAA2/CES1/POR/INSR/CPT1A/GPD1/NOS2/GPLD1/CLYBL/GPT/CYP7A1/GCK/GAPDHS	16
GO:0009743	response to carbohydrate	21/565	234/18614	9.93058e-06	0.000107486	8.71528e-05	PCK2/PCK1/NQO1/GPAM/HMGCS2/FBP1/CAT/PRKAA2/FKBP1B/PNPLA3/GCLM/SOD2/ERN1/GCLC/PKLR/GPLD1/CYP7A1/KHK/GCK/GLUL/GYS2	21
GO:0001676	long-chain fatty acid metabolic process	8/128	110/18614	9.13751e-07	0.000108222	9.62445e-05	PLA2G2F/ALOX5/ALOX15/ALOX12/ALOX15B/ACSBG1/PLA2G4B/GSTM2	8
GO:0055092	sterol homeostasis	13/565	100/18614	1.02652e-05	0.000109743	8.8983e-05	DGAT2/ACSM1/ACSM3/CES1/FGFR4/SOAT2/EPHX2/LIPC/LIPG/PLA2G10/AKR1C1/LCAT/CYP7A1	13
GO:0016712	oxidoreductase activity, acting on paired donors, with incorporation or reduction of molecular oxygen, reduced flavin or flavoprotein as one donor, and incorporation of one atom of oxygen	8/570	39/18369	2.15283e-05	0.000114408	6.90634e-05	CYP4F2/CYP2E1/CYP1A2/COQ6/CYP2A6/CYP2C19/CYP2B6/CYP7A1	8
GO:0030291	protein serine/threonine kinase inhibitor activity	6/250	36/18369	8.2787e-06	0.000119908	8.96742e-05	CDKN2B/CDKN2C/CDKN2A/CDKN2D/ADCY8/CIT	6
hsa00900	Terpenoid backbone biosynthesis	8/496	23/8644	2.52969e-05	0.000122268	8.77747e-05	HMGCS2/PCYOX1/PMVK/ACAT1/ACAT2/IDI1/FDPS/HMGCS1	8
GO:0004312	fatty acid synthase activity	6/985	13/18369	2.90118e-05	0.000140914	8.6838e-05	MCAT/OXSM/CBR4/ELOVL6/ELOVL2/FASN	6
GO:0006089	lactate metabolic process	7/976	17/18614	1.30437e-05	0.000149587	0.000123168	LDHAL6B/PARK7/PFKFB2/HAGH/LDHD/LDHA/LDHC	7
GO:0010565	regulation of cellular ketone metabolic process	15/565	135/18614	1.52659e-05	0.000158029	0.000128135	DGAT2/PDK2/MLYCD/ACMSD/FMO4/CES1/FGFR4/CPT1A/PDK4/BHMT/ACACB/AKR1C3/CYP7A1/H6PD/UGT1A8	15
GO:0006144	purine nucleobase metabolic process	6/565	20/18614	2.0528e-05	0.000203056	0.000164644	GMPR/DPYD/ADK/SHMT1/GDA/XDH	6
R-HSA-5663084	Diseases of carbohydrate metabolism	9/523	34/10955	2.16036e-05	0.000209079	0.000165352	DCXR/TALDO1/SI/GYG2/NAGLU/GUSB/ALDOB/KHK/GYS2	9
GO:0031543	peptidyl-proline dioxygenase activity	5/633	12/18369	3.09739e-05	0.000231316	0.00015643	P4HA3/P4HA2/P3H3/P3H2/P3H1	5
GO:0033218	amide binding	28/570	400/18369	5.72359e-05	0.000290342	0.000175268	FTCD/NQO2/SRD5A2/SRD5A1/HADHA/FKBP1B/PNPLA3/GNMT/INSR/ALDH6A1/SOAT2/DHCR24/GCDH/PCCA/ACACB/ANPEP/GAD2/MTHFS/GCLC/FKBP5/PANK1/MCCC1/PC/CPS1/GLUL/BCHE/FASN/SCP2	28
GO:0000302	response to reactive oxygen species	26/976	205/18614	2.77467e-05	0.000298453	0.000245742	NQO1/HDAC6/PDE8A/PINK1/PRDX1/CYP2E1/PDK2/PARK7/CAT/DHFR/FXN/PRKAA1/FKBP1B/MET/SOD2/SOD1/GCH1/EGFR/TXNRD2/ERN1/PPIF/RIPK1/PTPRK/GPX1/AKR1C3/ARG1	26
GO:0018216	peptidyl-arginine methylation	6/622	17/18614	1.22748e-05	0.000310092	0.000244021	PRMT8/PRMT9/PRMT2/PRMT1/PRMT6/CARM1	6
GO:0043409	negative regulation of MAPK cascade	19/622	183/18614	1.25622e-05	0.000312476	0.000245897	RPS6KA6/PRMT1/PTPN2/IGF1R/DUSP19/DUSP5/DUSP6/DUSP2/PPP2R1A/PAFAH1B1/EPHB2/PIN1/EPHA4/PBK/DUSP7/GSTP1/STK38/PTPN22/ABL1	19
GO:0004467	long-chain fatty acid-CoA ligase activity	5/570	15/18369	6.55642e-05	0.00032092	0.000193726	ACSM1/ACSL1/ACSL6/SLC27A5/SLC27A2	5
GO:0046890	regulation of lipid biosynthetic process	17/565	182/18614	4.14095e-05	0.000387032	0.000313818	DGAT2/CHP1/PCK1/LPCAT3/ABHD6/CES1/IDH1/POR/FGFR4/SOD1/PDK4/GPLD1/AKR1C3/CYP7A1/DHCR7/ENPP7/H6PD	17
GO:0006517	protein deglycosylation	8/976	26/18614	3.71999e-05	0.000390265	0.00032134	AGA/PARK7/MAN1A1/MAN1A2/UGGT1/MAN2B1/MAN2A2/MAN2A1	8
GO:0042417	dopamine metabolic process	10/976	41/18614	3.79878e-05	0.000395869	0.000325953	ABAT/DBH/PARK7/COMT/GCH1/DDC/MAOB/MAOA/ALDH2/DAO	10
R-HSA-74182	Ketone body metabolism	5/523	10/10955	5.02084e-05	0.000447953	0.000354267	HMGCS2/HMGCL/ACAT1/BDH1/ACSS3	5
R-HSA-211897	Cytochrome P450 - arranged by substrate type	12/523	66/10955	5.7407e-05	0.000504299	0.000398828	CYP4F2/CYP8B1/CYP27A1/CYP51A1/CYP2E1/CYP4F22/POR/CYP1A2/CYP2A6/CYP2C19/CYP2B6/CYP7A1	12
GO:0034284	response to monosaccharide	18/565	207/18614	6.38813e-05	0.000592399	0.000480335	PCK2/PCK1/GPAM/HMGCS2/CAT/PRKAA2/FKBP1B/GCLM/SOD2/ERN1/GCLC/PKLR/GPLD1/CYP7A1/KHK/GCK/GLUL/GYS2	18
GO:0047676	arachidonate-CoA ligase activity	5/985	11/18369	0.000154552	0.000652958	0.000402383	ACSL3/ACSL1/ACSL6/SLC27A4/SLC27A2	5
GO:0005501	retinoid binding	7/570	38/18369	0.000145945	0.000678642	0.000409669	RBP1/RBP2/RBP4/RBP5/ADH4/RLBP1/UGT1A8	7
GO:0019840	isoprenoid binding	7/570	38/18369	0.000145945	0.000678642	0.000409669	RBP1/RBP2/RBP4/RBP5/ADH4/RLBP1/UGT1A8	7
GO:0051591	response to cAMP	11/565	89/18614	7.83646e-05	0.000715529	0.000580173	ASS1/CDO1/BCKDHB/HMGCS2/FBP1/SRD5A1/PFKFB1/GPD1/PKLR/CPS1/TYR	11
hsa04071	Sphingolipid signaling pathway	13/223	121/8644	1.3218e-05	0.000719057	0.000531501	SPTLC2/SPHK2/PPP2R3B/SMPD2/PRKCZ/ACER2/SGPL1/PLD2/CERS6/CERS5/PLCB3/PIK3R3/ASAH1	13
R-HSA-199220	Vitamin B5 (pantothenate) metabolism	6/523	17/10955	9.06705e-05	0.000750331	0.000593404	VNN2/VNN1/PANK1/ENPP3/ENPP1/FASN	6
GO:0018195	peptidyl-arginine modification	6/622	20/18614	3.52842e-05	0.000757611	0.000596187	PRMT8/PRMT9/PRMT2/PRMT1/PRMT6/CARM1	6
GO:0042594	response to starvation	25/976	207/18614	8.82869e-05	0.000853329	0.000702621	PCK2/PCK1/GNPAT/TSSK6/HMGCS2/EIF2AK1/EIF2AK4/SRD5A1/NUAK2/ACAT1/PRKAA2/PRKAA1/PFKFB1/COMT/FADS1/SUV39H1/PDK4/ADSL/AOC1/AKR1C3/MTOR/GPT/CPS1/GLUL/PIK3R4	25
GO:0042423	catecholamine biosynthetic process	7/976	22/18614	9.07858e-05	0.000865146	0.000712351	DBH/PARK7/GCH1/DDC/PAH/ALDH2/DAO	7
GO:0009713	catechol-containing compound biosynthetic process	7/976	22/18614	9.07858e-05	0.000865146	0.000712351	DBH/PARK7/GCH1/DDC/PAH/ALDH2/DAO	7
GO:0006469	negative regulation of protein kinase activity	20/622	217/18614	4.27222e-05	0.000887998	0.000698792	PTPN2/CDKN2B/CDKN2C/CDKN2A/CDKN2D/LATS1/DUSP19/CAMK2N2/ADCY8/EPHB2/PLK1/PTPRT/PTPRQ/PTPRO/DUSP7/GSTP1/STK38/PTPN22/TESK1/ABL1	20
GO:0018126	protein hydroxylation	5/244	27/18614	2.36914e-05	0.000945997	0.000779131	FKBP10/P4HA3/P4HA2/P3H3/P3H1	5
GO:0120254	olefinic compound metabolic process	8/128	158/18614	1.36291e-05	0.00107613	0.000957025	PLA2G2F/ALOX5/ALOX15/ALOX12/ALOX15B/LIPE/PLA2G4B/GSTM2	8
GO:0071901	negative regulation of protein serine/threonine kinase activity	14/622	123/18614	6.31186e-05	0.00123312	0.000970376	CDKN2B/CDKN2C/CDKN2A/CDKN2D/LATS1/DUSP19/ADCY8/PLK1/DUSP7/GSTP1/STK38/PTPN22/TESK1/ABL1	14
GO:0097384	cellular lipid biosynthetic process	5/976	11/18614	0.000138996	0.00125795	0.00103578	GNPAT/PLA2G4C/CHPT1/AGPS/FASN	5
GO:0008611	ether lipid biosynthetic process	5/976	11/18614	0.000138996	0.00125795	0.00103578	GNPAT/PLA2G4C/CHPT1/AGPS/FASN	5
GO:0046504	glycerol ether biosynthetic process	5/976	11/18614	0.000138996	0.00125795	0.00103578	GNPAT/PLA2G4C/CHPT1/AGPS/FASN	5
GO:0044539	long-chain fatty acid import into cell	6/976	17/18614	0.000153674	0.00137747	0.00113419	ACSL3/ACSL1/SLC27A5/SLC27A4/SLC27A2/AKT2	6
hsa00061	Fatty acid biosynthesis	6/496	18/8644	0.000355258	0.00154537	0.0011094	ACSL1/ACSL6/CBR4/ACACB/HSD17B8/FASN	6
GO:0019511	peptidyl-proline hydroxylation	5/622	15/18614	9.31732e-05	0.00167502	0.00131812	P4HA3/P4HA2/P3H3/P3H2/P3H1	5
GO:0035338	long-chain fatty-acyl-CoA biosynthetic process	5/565	19/18614	0.000206716	0.00177805	0.0014417	ACSL1/ACSL6/ELOVL6/ELOVL2/HSD17B12	5
GO:0005743	mitochondrial inner membrane	31/568	497/19518	6.21777e-05	0.00179625	0.00156353	HSD3B2/UQCRC1/CYP27A1/UQCRQ/UQCRB/CYP2E1/CHDH/PRODH/HADHB/HADHA/SDHA/SDHC/SDHB/SDHD/PRODH2/BDH1/COQ5/COQ6/CPT2/ALAS1/GATM/OTC/CRLS1/CRAT/NEU4/DHODH/CYC1/NNT/CPS1/GCAT/LDHD	31
R-HSA-1474290	Collagen formation	9/201	90/10955	3.85509e-05	0.00180596	0.00161695	LOX/P4HA3/P4HA2/PXDN/P3H3/P3H1/LOXL1/LOXL2/LOXL3	9
GO:0045736	negative regulation of cyclin-dependent protein serine/threonine kinase activity	5/244	32/18614	5.6021e-05	0.00180769	0.00148883	CDKN2B/CDKN2C/CDKN2A/CDKN2D/PLK1	5
GO:0042593	glucose homeostasis	19/565	248/18614	0.000215982	0.00184883	0.00149909	HKDC1/PCK2/PCK1/DBH/PDK2/RBP4/G6PC2/PRKAA2/FGFR4/FKBP1B/INSR/GCLM/PYGL/PDK4/ERN1/GCLC/GPLD1/CYP7A1/GCK	19
GO:0033500	carbohydrate homeostasis	19/565	249/18614	0.000227378	0.00194171	0.0015744	HKDC1/PCK2/PCK1/DBH/PDK2/RBP4/G6PC2/PRKAA2/FGFR4/FKBP1B/INSR/GCLM/PYGL/PDK4/ERN1/GCLC/GPLD1/CYP7A1/GCK	19
GO:1901503	ether biosynthetic process	5/976	12/18614	0.000227998	0.00197922	0.00162967	GNPAT/PLA2G4C/CHPT1/AGPS/FASN	5
GO:0019321	pentose metabolic process	5/976	12/18614	0.000227998	0.00197922	0.00162967	NUDT5/DCXR/FGGY/XYLB/RBKS	5
GO:0042416	dopamine biosynthetic process	5/976	12/18614	0.000227998	0.00197922	0.00162967	PARK7/GCH1/DDC/ALDH2/DAO	5
GO:1904030	negative regulation of cyclin-dependent protein kinase activity	5/244	33/18614	6.53233e-05	0.00200864	0.00165433	CDKN2B/CDKN2C/CDKN2A/CDKN2D/PLK1	5
GO:0006662	glycerol ether metabolic process	5/565	20/18614	0.000268778	0.00223105	0.001809	PLA2G10/PLA2G4C/CHPT1/TMEM86B/FASN	5
GO:0046485	ether lipid metabolic process	5/565	20/18614	0.000268778	0.00223105	0.001809	PLA2G10/PLA2G4C/CHPT1/TMEM86B/FASN	5
R-HSA-1483257	Phospholipid metabolism	1992-10-01	212/10955	1.07781e-05	0.00225262	0.00201947	PLA2G2F/PTPN13/MBOAT2/MBOAT7/GPD2/GDPD1/GPAT2/PLA2G4F/PLA2G4B/PIK3R3	10
GO:0016049	cell growth	33/622	495/18614	0.000140294	0.00230548	0.00181425	CYP27B1/KDM2B/SPHK1/PAK6/PRKG1/TGFBR1/PRMT2/PLCE1/NPR1/CAMK2D/PPP3CB/CDKN2C/CDKN2A/CDKN2D/ENO1/PRKCQ/ST8SIA2/IP6K2/DCLK1/RYK/PPP2R1A/PTK2B/PAFAH1B1/CDKL3/PARP2/EPHA7/ULK2/PTPRS/EXTL3/LIMK1/MAP2K4/G6PD/ABL1	33
GO:0051403	stress-activated MAPK cascade	20/622	237/18614	0.000144963	0.00237364	0.00186789	SPHK1/PRMT1/IGF1R/LRRK2/MAP3K3/MAP3K12/MAP3K7/MAP3K4/DUSP19/MAP2K1/MINK1/PTK2B/PAFAH1B1/EPHB1/IRAK4/PBK/GSTP1/MAP4K4/MAP2K4/PTPN22	20
GO:0032370	positive regulation of lipid transport	10/565	87/18614	0.000300927	0.00246912	0.00200204	CYP4F2/CYP8B1/LPCAT3/ACSL1/CES1/LIPG/PLA2G10/PON1/ENPP7/SCP2	10
GO:0033238	regulation of amine metabolic process	8/976	34/18614	0.000297518	0.0025637	0.00211092	ABAT/NNMT/ACMSD/PARK7/PAOX/BHMT/MAOB/ALDH2	8
GO:0030540	female genitalia development	6/976	19/18614	0.00030779	0.00264247	0.00217578	RBP4/SRD5A2/SRD5A1/TYRO3/NPR2/MERTK	6
GO:0140354	lipid import into cell	6/976	19/18614	0.00030779	0.00264247	0.00217578	ACSL3/ACSL1/SLC27A5/SLC27A4/SLC27A2/AKT2	6
GO:0019199	transmembrane receptor protein kinase activity	12/985	77/18369	0.000772339	0.00288717	0.00177921	TGFBR2/TYRO3/FGFR4/FGFR2/MET/INSR/EGFR/ACVR1B/MERTK/EPHA1/MUSK/KIT	12
hsa05214	Glioma	12/446	75/8644	0.000413096	0.0032936	0.00217419	PDGFRB/PDGFRA/IGF1R/CAMK2D/CAMK2G/PLCG1/CDKN2A/CDK4/MAP2K1/AKT3/CAMK2B/PIK3R3	12
GO:0019825	oxygen binding	8/985	39/18369	0.000924802	0.00333489	0.00205512	CYP8B1/CBS/CYP2E1/PARK7/CYP17A1/SOD2/CYP2C19/TDO2	8
R-HSA-9675143	Diseases of the neuronal system	5/523	15/10955	0.000490115	0.00337176	0.00266658	RDH5/RDH12/RBP1/RBP4/RLBP1	5
R-HSA-2474795	Diseases associated with visual transduction	5/523	15/10955	0.000490115	0.00337176	0.00266658	RDH5/RDH12/RBP1/RBP4/RLBP1	5
R-HSA-2453864	Retinoid cycle disease events	5/523	15/10955	0.000490115	0.00337176	0.00266658	RDH5/RDH12/RBP1/RBP4/RLBP1	5
GO:0031098	stress-activated protein kinase signaling cascade	20/622	245/18614	0.000225987	0.00341758	0.0026894	SPHK1/PRMT1/IGF1R/LRRK2/MAP3K3/MAP3K12/MAP3K7/MAP3K4/DUSP19/MAP2K1/MINK1/PTK2B/PAFAH1B1/EPHB1/IRAK4/PBK/GSTP1/MAP4K4/MAP2K4/PTPN22	20
hsa04660	T cell receptor signaling pathway	16/446	121/8644	0.000461497	0.00345787	0.00228262	PPP2R3B/PAK6/PAK1/FYN/PLCG1/PPP3CB/PPP3CC/CDK4/PRKCQ/MAP3K7/PAK3/PPP2R1A/MAP2K1/AKT3/PPP3CA/PIK3R3	16
GO:0060537	muscle tissue development	29/622	426/18614	0.00024783	0.00368667	0.00290115	SRPK3/PDGFRB/PDGFRA/GPCPD1/TGFBR1/TTN/PRMT1/LOX/ALDH1A2/EYA1/EYA2/ACVR1/MYLK2/PPP3CB/KDM6B/CDK1/FKBP1A/NOX4/EPHB1/PARP2/PIM1/SMYD1/HDAC9/MYLK/PPP3CA/BMPR1A/MAP2K4/G6PD/ABL1	29
GO:0050810	regulation of steroid biosynthetic process	9/565	76/18614	0.000478807	0.00380587	0.00308592	LPCAT3/CES1/POR/FGFR4/SOD1/AKR1C3/CYP7A1/DHCR7/H6PD	9
GO:0004714	transmembrane receptor protein tyrosine kinase activity	10/985	60/18369	0.00122745	0.00438201	0.0027004	TYRO3/FGFR4/FGFR2/MET/INSR/EGFR/MERTK/EPHA1/MUSK/KIT	10
GO:1905954	positive regulation of lipid localization	11/565	112/18614	0.000602189	0.00473377	0.00383828	CYP4F2/CYP8B1/LPCAT3/ACSL1/CES1/LIPG/PLA2G10/PON1/ACACB/ENPP7/SCP2	11
GO:0046889	positive regulation of lipid biosynthetic process	13/976	87/18614	0.000580079	0.00478693	0.0039415	DGAT2/SPHK2/CHP1/RDH10/ABHD6/ACSL3/PRKAA1/PLA2G6/POR/GPLD1/MTOR/CYP7A1/ENPP7	13
GO:0106118	regulation of sterol biosynthetic process	5/565	24/18614	0.000666486	0.00513714	0.00416535	LPCAT3/POR/SOD1/CYP7A1/DHCR7	5
GO:0045540	regulation of cholesterol biosynthetic process	5/565	24/18614	0.000666486	0.00513714	0.00416535	LPCAT3/POR/SOD1/CYP7A1/DHCR7	5
GO:0031968	organelle outer membrane	18/568	236/19518	0.000200264	0.00520685	0.00453228	ASS1/GK/MGST1/RETSAT/GPAM/KMO/ACSL1/ACSL6/HADHB/CPT1A/ACACB/PLA2G2A/MAOB/MAOA/NEU4/DHCR7/ARG1/DAO	18
GO:0019867	outer membrane	18/568	238/19518	0.000222245	0.00525307	0.00457251	ASS1/GK/MGST1/RETSAT/GPAM/KMO/ACSL1/ACSL6/HADHB/CPT1A/ACACB/PLA2G2A/MAOB/MAOA/NEU4/DHCR7/ARG1/DAO	18
GO:0046488	phosphatidylinositol metabolic process	10/304	154/18614	0.000225391	0.00619174	0.00531763	PLCD1/MTMR3/IP6K2/DGKE/PIK3C2B/MBOAT7/INPP4A/PLCB3/FIG4/PIK3R3	10
R-HSA-9818027	NFE2L2 regulating anti-oxidant/detoxification enzymes	5/523	17/10955	0.000932796	0.0062662	0.00495566	NQO1/GCLM/GSTA1/TXNRD1/GCLC	5
GO:0009749	response to glucose	15/565	194/18614	0.000881216	0.00657863	0.00533416	PCK2/PCK1/GPAM/PRKAA2/FKBP1B/GCLM/ERN1/GCLC/PKLR/GPLD1/CYP7A1/KHK/GCK/GLUL/GYS2	15
GO:0050878	regulation of body fluid levels	25/622	361/18614	0.000505535	0.00665085	0.00523376	PRKG1/PDGFRA/PAM/PRKACB/NPR1/JAK2/ALOX12/PRKCQ/SYK/ILK/ALOX12B/DGKI/DGKA/DGKG/F13A1/AXL/EPHB2/ENTPD2/ENTPD1/PTPRO/EXT2/PLA2G4A/AKR1B1/PPP3CA/DGKZ	25
GO:1902911	protein kinase complex	14/622	142/19518	0.000181617	0.00674718	0.00588675	TGFBR1/TSSK1B/IGF1R/PRKACB/ACVR1/CDK16/CDKN2D/CDK1/CDK4/PRKCI/PHKA1/INSRR/PHKG1/ACVR2B	14
R-HSA-1483206	Glycerophospholipid biosynthesis	1992-07-01	129/10955	0.000101828	0.00684836	0.00613955	PLA2G2F/MBOAT2/MBOAT7/GPD2/GPAT2/PLA2G4F/PLA2G4B	7
GO:0007254	JNK cascade	15/622	170/18614	0.000597587	0.00747313	0.00588083	PRMT1/IGF1R/LRRK2/MAP3K12/MAP3K7/DUSP19/MINK1/PTK2B/PAFAH1B1/EPHB1/IRAK4/GSTP1/MAP4K4/MAP2K4/PTPN22	15
GO:0018208	peptidyl-proline modification	5/244	47/18614	0.000363676	0.00748885	0.00616788	FKBP10/P4HA3/P4HA2/P3H3/P3H1	5
GO:1901031	regulation of response to reactive oxygen species	8/976	40/18614	0.000953513	0.00760049	0.00625815	HDAC6/PDE8A/PINK1/PARK7/DHFR/MET/GCH1/RIPK1	8
GO:0016706	2-oxoglutarate-dependent dioxygenase activity	5/250	58/18369	0.00114209	0.00765373	0.00572392	P4HA3/P4HA2/P3H3/P3H1/KDM4E	5
GO:0031406	carboxylic acid binding	16/633	200/18369	0.001577	0.00768786	0.00519902	PAM/SRR/HIF1AN/UBR1/PTGDS/CAD/TYMS/ST8SIA2/PLOD2/P4HA3/P4HA2/P3H3/P3H2/P3H1/GSTP1/GSTM2	16
hsa00592	alpha-Linolenic acid metabolism	5/223	26/8644	0.000461482	0.00784519	0.00579888	PLA2G2F/ACOX3/PLA2G12A/PLA2G4F/PLA2G4B	5
GO:0043200	response to amino acid	11/565	120/18614	0.0010722	0.00792137	0.00642289	ASS1/CDO1/NQO1/HMGCS2/PNPLA3/GCLM/GCLC/CRLS1/CPS1/ARG1/ALAD	11
hsa00565	Ether lipid metabolism	1992-05-01	50/8644	0.000177746	0.00803411	0.00677305	PLA2G2F/PAFAH1B3/GDPD1/PLA2G4F/PLA2G4B	5
GO:0009746	response to hexose	15/565	199/18614	0.0011407	0.00840699	0.00681665	PCK2/PCK1/GPAM/PRKAA2/FKBP1B/GCLM/ERN1/GCLC/PKLR/GPLD1/CYP7A1/KHK/GCK/GLUL/GYS2	15
GO:0005741	mitochondrial outer membrane	16/568	208/19518	0.000404951	0.00877395	0.00763724	ASS1/GK/MGST1/GPAM/KMO/ACSL1/ACSL6/HADHB/CPT1A/ACACB/PLA2G2A/MAOB/MAOA/NEU4/ARG1/DAO	16
GO:0032872	regulation of stress-activated MAPK cascade	16/622	193/18614	0.000787502	0.00938406	0.0073846	SPHK1/PRMT1/IGF1R/MAP3K3/MAP3K4/DUSP19/MAP2K1/MINK1/PTK2B/PAFAH1B1/EPHB1/PBK/GSTP1/MAP4K4/MAP2K4/PTPN22	16
GO:0033674	positive regulation of kinase activity	38/976	430/18614	0.00119426	0.00940732	0.00774587	PARP16/CAMK1/PINK1/TGFBR2/ACSL1/TRAF2/TYRO3/PARK7/ERBB3/MAP3K11/MAP3K13/TAOK3/CDK5/PFKFB1/PFKFB2/FGFR4/FGFR2/MET/INSR/LYN/MAP2K2/EGFR/TTBK1/PLA2G1B/MERTK/WNK4/CDK5R1/ERN1/PPIA/EPHA1/MTOR/MUSK/KIT/MAP2K3/MAP2K6/MAP2K5/PIK3R4/PDPK1	38
GO:0070723	response to cholesterol	5/565	28/18614	0.00139436	0.0100716	0.00816638	CYP8B1/PMVK/CES1/GPLD1/CYP7A1	5
hsa04933	AGE-RAGE signaling pathway in diabetic complications	13/446	100/8644	0.00180383	0.0102333	0.00675525	TGFBR1/PLCE1/PLCD4/PLCD1/JAK2/PLCG1/CDK4/PLCD3/NOX4/AKT3/PIM1/PLCB3/PIK3R3	13
GO:0070302	regulation of stress-activated protein kinase signaling cascade	16/622	196/18614	0.000928896	0.0108978	0.00857578	SPHK1/PRMT1/IGF1R/MAP3K3/MAP3K4/DUSP19/MAP2K1/MINK1/PTK2B/PAFAH1B1/EPHB1/PBK/GSTP1/MAP4K4/MAP2K4/PTPN22	16
hsa04936	Alcoholic liver disease	17/496	142/8644	0.00307049	0.0112873	0.00810299	ALDH3A2/CYP2E1/ADH6/MLYCD/SCD/ADH5/ADH4/ALDH1B1/ACOX1/PRKAA2/CPT1A/ACACB/ALDH7A1/ALDH9A1/ALDH2/ADH1B/FASN	17
hsa00591	Linoleic acid metabolism	5/223	30/8644	0.000919249	0.0113653	0.00840079	PLA2G2F/ALOX15/PLA2G12A/PLA2G4F/PLA2G4B	5
GO:0000079	regulation of cyclin-dependent protein serine/threonine kinase activity	7/244	112/18614	0.000687823	0.0116372	0.00958451	CDC25A/CDKN2B/CDKN2C/CDKN2A/CDKN2D/PKMYT1/PLK1	7
hsa04066	HIF-1 signaling pathway	20/831	109/8644	0.00336876	0.0120313	0.00814751	HKDC1/PIK3CB/RPS6KB2/LDHAL6B/PLCG2/ENO3/PRKCA/INSR/MAP2K2/EGFR/AKT2/NOS2/MTOR/ALDOC/ALDOB/PIK3R1/PDHB/PDHA1/LDHA/LDHC	20
hsa04750	Inflammatory mediator regulation of TRP channels	1992-06-01	98/8644	0.000591796	0.0121587	0.0102502	SRC/ALOX12/ADCY2/PLA2G4F/PLA2G4B/PIK3R3	6
hsa05231	Choline metabolism in cancer	1992-06-01	98/8644	0.000591796	0.0121587	0.0102502	DGKK/DGKA/DGKE/PLA2G4F/PLA2G4B/PIK3R3	6
GO:0043177	organic acid binding	16/633	212/18369	0.00284659	0.0130608	0.00883256	PAM/SRR/HIF1AN/UBR1/PTGDS/CAD/TYMS/ST8SIA2/PLOD2/P4HA3/P4HA2/P3H3/P3H2/P3H1/GSTP1/GSTM2	16
GO:0008286	insulin receptor signaling pathway	12/622	128/18614	0.0012151	0.0135236	0.0106421	PIP4K2B/PTPN2/IGF1R/CDK4/PRKCQ/OGT/FUT7/PTPRE/INSRR/PIK3R3/RPE65/FER	12
GO:1904029	regulation of cyclin-dependent protein kinase activity	7/244	116/18614	0.000847083	0.0138815	0.0114329	CDC25A/CDKN2B/CDKN2C/CDKN2A/CDKN2D/PKMYT1/PLK1	7
GO:0018212	peptidyl-tyrosine modification	33/976	372/18614	0.00228803	0.0167015	0.0137518	HIPK2/PARP14/DUSP22/PAK2/FRK/PTPN11/CHKA/JAK1/TYRO3/ERBB3/PLCG2/PRKCE/FGFR4/FGFR2/MET/INSR/TPST2/LYN/MAP2K2/EGFR/TTBK1/MERTK/PARP9/YES1/EPHA1/PTPRJ/STK16/MTOR/MUSK/KIT/MAP2K3/MAP2K6/MAP2K5	33
hsa04072	Phospholipase D signaling pathway	1992-07-01	148/8644	0.000972894	0.0169134	0.0142586	DGKK/DGKA/DGKE/ADCY2/PLA2G4F/PLA2G4B/PIK3R3	7
GO:1902176	negative regulation of oxidative stress-induced intrinsic apoptotic signaling pathway	5/976	19/18614	0.00246247	0.0178082	0.0146631	PINK1/PARK7/SOD2/PPIA/GPX1	5
hsa04920	Adipocytokine signaling pathway	14/831	69/8644	0.00528948	0.018146	0.0122883	PCK2/PCK1/PTPN11/ACSL3/ACSL1/ACSL6/G6PC2/TRAF2/PRKAA2/PRKAA1/CPT1A/ACACB/AKT2/MTOR	14
GO:0042060	wound healing	27/622	439/18614	0.00181571	0.0183262	0.0144214	PAK1/PRKG1/PDGFRB/PDGFRA/TGFBR1/DDR2/LOX/FKBP10/JAK2/PTK7/ALOX12/PRKCQ/SYK/DUOX1/ILK/DGKI/DGKA/DGKG/F13A1/AXL/EPHB2/ENTPD2/ENTPD1/PLA2G4A/MYLK/PPP3CA/DGKZ	27
GO:0001101	response to acid chemical	11/565	136/18614	0.00291886	0.0190223	0.0154239	ASS1/CDO1/NQO1/HMGCS2/PNPLA3/GCLM/GCLC/CRLS1/CPS1/ARG1/ALAD	11
GO:0043178	alcohol binding	8/570	88/18369	0.00597821	0.0192823	0.01164	RBP1/RBP2/RBP4/RBP5/ADH4/RLBP1/SOAT2/SCP2	8
GO:0036314	response to sterol	5/565	33/18614	0.00297272	0.0193172	0.015663	CYP8B1/PMVK/CES1/GPLD1/CYP7A1	5
GO:0001558	regulation of cell growth	26/622	420/18614	0.00200063	0.0199712	0.0157159	CYP27B1/KDM2B/SPHK1/TGFBR1/PLCE1/NPR1/CAMK2D/CDKN2C/CDKN2A/CDKN2D/ENO1/PRKCQ/IP6K2/RYK/PPP2R1A/PTK2B/PAFAH1B1/CDKL3/PARP2/EPHA7/ULK2/PTPRS/EXTL3/LIMK1/G6PD/ABL1	26
GO:0048806	genitalia development	8/976	47/18614	0.00282055	0.0200873	0.0165397	PTPN11/RBP4/SRD5A2/SRD5A1/TYRO3/DHCR24/NPR2/MERTK	8
GO:0043550	regulation of lipid kinase activity	7/622	54/18614	0.00203765	0.0201638	0.0158675	PIP4K2B/PDGFRB/PDGFRA/PRKD1/PTK2B/DGKZ/PIK3R3	7
hsa01522	Endocrine resistance	12/446	98/8644	0.004402	0.0202544	0.0133704	IGF1R/PRKACB/CDKN2C/CDKN2A/CDK4/MAP2K1/ADCY7/ADCY8/AKT3/ADCY3/CARM1/PIK3R3	12
GO:0032890	regulation of organic acid transport	11/976	80/18614	0.00295861	0.020943	0.0172442	ABAT/CYP4F2/KMO/ACSL1/PRKAA1/CES1/PLA2G6/PLA2G10/AKT2/MAP2K6/ARG1	11
GO:1902001	fatty acid transmembrane transport	5/976	20/18614	0.0031432	0.0221158	0.0182099	ACSL1/SLC27A5/CPT1A/CPT2/AKT2	5
hsa05166	Human T-cell leukemia virus 1 infection	21/446	222/8644	0.00520417	0.0224727	0.0148348	TGFBR1/CHEK2/CHEK1/PRKACB/BUB1B/JAK3/MAP3K3/PPP3CB/PPP3CC/CDKN2B/CDKN2C/CDKN2A/CDK4/MAP2K1/ADCY7/ADCY8/AKT3/ADCY3/PPP3CA/MAP2K4/PIK3R3	21
GO:0006611	protein export from nucleus	9/976	59/18614	0.0034162	0.0238218	0.0196145	CAMK1/CHP1/PTPN11/PPM1A/PARK7/CDK5/UHMK1/DUSP16/AHCYL1	9
GO:1903205	regulation of hydrogen peroxide-induced cell death	6/976	29/18614	0.00343981	0.0239151	0.0196914	HDAC6/PDE8A/PINK1/PARK7/MET/RIPK1	6
GO:0050796	regulation of insulin secretion	12/565	163/18614	0.00416416	0.0258788	0.0209833	ABAT/PCK2/RBP4/G6PC2/FKBP1B/CPT1A/HADH/NOS2/GPLD1/GCK/GLUL/GLUD1	12
GO:0006661	phosphatidylinositol biosynthetic process	8/304	131/18614	0.0014088	0.0264568	0.0227217	MTMR3/IP6K2/DGKE/PIK3C2B/MBOAT7/INPP4A/FIG4/PIK3R3	8
GO:0018108	peptidyl-tyrosine phosphorylation	32/976	370/18614	0.00389093	0.0265776	0.0218837	HIPK2/PARP14/DUSP22/PAK2/FRK/PTPN11/CHKA/JAK1/TYRO3/ERBB3/PLCG2/PRKCE/FGFR4/FGFR2/MET/INSR/LYN/MAP2K2/EGFR/TTBK1/MERTK/PARP9/YES1/EPHA1/PTPRJ/STK16/MTOR/MUSK/KIT/MAP2K3/MAP2K6/MAP2K5	32
GO:0052695	cellular glucuronidation	5/976	21/18614	0.00394967	0.0267446	0.0220211	ABHD10/UGT2B11/PRKCE/UGT1A8/UGT1A4	5
GO:1903209	positive regulation of oxidative stress-induced cell death	5/976	21/18614	0.00394967	0.0267446	0.0220211	HDAC6/PARK7/SOD1/VNN1/RIPK1	5
R-HSA-75876	Synthesis of very long-chain fatty acyl-CoAs	5/523	24/10955	0.00485939	0.0272031	0.0215137	ACSL1/ACSL6/ELOVL6/ELOVL2/HSD17B12	5
R-HSA-9748787	Azathioprine ADME	5/523	24/10955	0.00485939	0.0272031	0.0215137	TPMT/GSTM1/GSTA1/GSTA2/XDH	5
hsa04611	Platelet activation	1992-06-01	124/8644	0.0020137	0.0272473	0.0229705	MYLK4/SRC/ADCY2/PLA2G4F/PLA2G4B/PIK3R3	6
hsa04216	Ferroptosis	7/496	41/8644	0.00805159	0.0280195	0.0201149	CP/LPCAT3/ACSL1/ACSL6/SAT2/GCLM/GCLC	7
GO:1902930	regulation of alcohol biosynthetic process	6/565	53/18614	0.00521538	0.0316928	0.0256975	LPCAT3/POR/SOD1/CYP7A1/DHCR7/H6PD	6
GO:0032148	activation of protein kinase B activity	6/976	31/18614	0.00487692	0.0327391	0.0269569	PINK1/PARK7/INSR/PPIA/MTOR/PDPK1	6
hsa04370	VEGF signaling pathway	6/223	59/8644	0.00396973	0.0328785	0.0243026	SPHK2/SRC/PLA2G4F/PLA2G4B/PPP3CA/PIK3R3	6
R-HSA-69236	G1 Phase	5/201	47/10955	0.00162311	0.032949	0.0295007	JAK2/CDKN2B/CDKN2C/CDKN2A/CDKN2D	5
R-HSA-69231	Cyclin D associated events in G1	5/201	47/10955	0.00162311	0.032949	0.0295007	JAK2/CDKN2B/CDKN2C/CDKN2A/CDKN2D	5
GO:0097306	cellular response to alcohol	12/976	98/18614	0.00514328	0.0340371	0.0280258	SPHK2/FBP1/PRKAA2/PRKAA1/PRKCE/CES1/SOD2/ADCY1/GPLD1/AKR1C2/AKR1C3/CYP7A1	12
GO:0071385	cellular response to glucocorticoid stimulus	6/565	54/18614	0.00572029	0.0344087	0.0278996	ASS1/PCK2/PCK1/HMGCS2/SRD5A1/ARG1	6
hsa04213	Longevity regulating pathway - multiple species	6/223	61/8644	0.00468818	0.0346102	0.0255826	RPS6KB1/ADCY2/ADCY6/HDAC1/HDAC2/PIK3R3	6
GO:0001822	kidney development	20/622	310/18614	0.00399726	0.0351945	0.0276956	PDGFRB/PDGFRA/TGFBR1/PLCE1/ALDH1A2/GCNT1/EYA1/LRRK2/SULF1/PTK7/ILK/HS3ST3A1/JMJD6/EPHA7/EPHA4/PTPRO/HS2ST1/ACVR2B/AKR1B1/PPP3CA	20
GO:0070482	response to oxygen levels	21/622	333/18614	0.00420104	0.036425	0.0286639	PDGFRB/PDK3/PAM/DDR2/PTGS2/HIF1AN/ADO/ALKBH5/ENO1/SOD3/PLOD2/DNMT3A/PTGIS/PTK2B/PIN1/GUCY1A2/EPHA4/HDAC2/LOXL2/SUV39H2/PLK3	21
GO:1902554	serine/threonine protein kinase complex	11/622	121/19518	0.00169375	0.0364602	0.0318106	TGFBR1/PRKACB/ACVR1/CDK16/CDKN2D/CDK1/CDK4/PRKCI/PHKA1/PHKG1/ACVR2B	11
hsa04070	Phosphatidylinositol signaling system	1992-05-01	97/8644	0.00365417	0.0375383	0.0316461	PLCD1/DGKK/DGKA/DGKE/PIK3R3	5
GO:0046825	regulation of protein export from nucleus	6/976	32/18614	0.00574113	0.0377286	0.0310653	CAMK1/PTPN11/PPM1A/PARK7/CDK5/UHMK1	6
GO:0045834	positive regulation of lipid metabolic process	11/565	151/18614	0.00642848	0.0382806	0.0310391	DGAT2/CHP1/ABHD6/MLYCD/CES1/POR/CPT1A/GPLD1/KIT/CYP7A1/ENPP7	11
GO:0046677	response to antibiotic	6/622	47/18614	0.00455228	0.0385167	0.03031	KDM1A/JAK2/AOC3/EZH2/PLA2G4A/KDM5B	6
R-HSA-70171	Glycolysis	9/523	73/10955	0.0076756	0.0394844	0.0312265	HKDC1/ENO3/PFKFB1/PKLR/PGAM2/ALDOC/ALDOB/GCK/GAPDHS	9
hsa05218	Melanoma	9/446	72/8644	0.0113064	0.0410004	0.0270654	PDGFRB/PDGFRA/IGF1R/CDKN2A/CDK4/FGFR1/MAP2K1/AKT3/PIK3R3	9
GO:0030308	negative regulation of cell growth	14/622	191/18614	0.00502279	0.041121	0.0323594	CYP27B1/NPR1/CDKN2C/CDKN2A/CDKN2D/ENO1/IP6K2/RYK/PPP2R1A/CDKL3/EPHA7/ULK2/PTPRS/G6PD	14
GO:0045922	negative regulation of fatty acid metabolic process	5/565	40/18614	0.00692838	0.0411886	0.033397	DGAT2/FMO4/ACACB/CYP7A1/UGT1A8	5
R-HSA-189445	Metabolism of porphyrins	5/523	27/10955	0.00820468	0.0418292	0.0330809	GSTA1/ALAS1/BLVRB/ALAD/UGT1A4	5
GO:0033574	response to testosterone	7/976	43/18614	0.00657184	0.0425895	0.0350677	NQO1/HMGCS2/SRD5A2/SRD5A1/ROCK2/GPI/PSPH	7
GO:0051348	negative regulation of transferase activity	10/244	279/18614	0.00388253	0.0426398	0.0351185	DDR2/BUB1B/CDKN2B/CDKN2C/CDKN2A/CDKN2D/ADCY8/EPHB2/PLK1/PTPRQ	10
GO:2000191	regulation of fatty acid transport	6/976	33/18614	0.00671191	0.0431981	0.0355688	CYP4F2/ACSL1/PLA2G6/PLA2G10/AKT2/MAP2K6	6
GO:0036474	cell death in response to hydrogen peroxide	6/976	33/18614	0.00671191	0.0431981	0.0355688	HDAC6/PDE8A/PINK1/PARK7/MET/RIPK1	6
GO:0030027	lamellipodium	15/622	202/19518	0.00213268	0.0436134	0.0380516	PAK1/DPYSL3/PTPN13/PLCE1/PLCG1/INPPL1/ILK/PTK2B/PIP5K1A/PTPRO/MYLK/LIMK1/DGKZ/TESK1/FER	15
GO:0072001	renal system development	20/622	320/18614	0.00566148	0.0447415	0.0352084	PDGFRB/PDGFRA/TGFBR1/PLCE1/ALDH1A2/GCNT1/EYA1/LRRK2/SULF1/PTK7/ILK/HS3ST3A1/JMJD6/EPHA7/EPHA4/PTPRO/HS2ST1/ACVR2B/AKR1B1/PPP3CA	20
GO:0043276	anoikis	5/622	35/18614	0.00580341	0.0454684	0.0357805	CHEK2/NTRK2/MAP3K7/DAPK2/PIK3R3	5
GO:0033673	negative regulation of kinase activity	9/244	239/18614	0.00439497	0.0471105	0.0388006	DDR2/CDKN2B/CDKN2C/CDKN2A/CDKN2D/ADCY8/EPHB2/PLK1/PTPRQ	9
GO:0046854	phosphatidylinositol phosphate biosynthetic process	5/304	61/18614	0.00316923	0.0476675	0.0409381	IP6K2/PIK3C2B/INPP4A/FIG4/PIK3R3	5
GO:1903202	negative regulation of oxidative stress-induced cell death	8/976	55/18614	0.00756057	0.0481305	0.03963	PDE8A/PINK1/PARK7/GFER/MET/SOD2/PPIA/GPX1	8
GO:0001678	intracellular glucose homeostasis	11/565	157/18614	0.00852524	0.0489651	0.0397024	HKDC1/PCK2/PCK1/PRKAA2/FKBP1B/GCLM/ERN1/GCLC/GPLD1/CYP7A1/GCK	11
