# Supplementary material for: Optimizing Model Performance and Interpretability: Application to Biological Data Classification
Source: Genes (Basel). 2025 Feb 28;16(3):297. doi: 10.3390/genes16030297 (PMC11942234; doi:10.3390/genes16030297)
Supplement: Supplementary file 1 [file genes-16-00297-s001.zip › Table-S10-3C-SHAP-Null-importance.csv]

Gene	RF-SHAP	SVM-SHAP	LGBM-SHAP	KNN-SHAP	GaussianNB-SHAP	DecisionTree-SHAP	GaussianProcess-SHAP	LogReg-SHAP	LR-Null_importance	XGB-Null_importance	SVM-Null_importance	RF-Null_importance	LGB-Null_importance	Function	Biotype
AC005042.3	0.0								40	0	0	0	0	NA function	processed_pseudogene
HEATR1	1.0								60	0	95	0	0	HEAT repeat containing 1	protein_coding
MTATP6P9	2.0								20	0	90	0	0	MT-ATP6 pseudogene 9	unprocessed_pseudogene
RP11-16F15.4	3.0								60	0	95	0	0	NA function	processed_pseudogene
RP11-261B23.2	4.0								30	0	70	0	0	NA function	processed_pseudogene
RNU6-196P	5.0								0	0	0	0	0	RNA, U6 small nuclear 196, pseudogene	snRNA
AC126281.7	6.0								0	0	0	0	0	NA function	miRNA
RNU6-508P	7.0								0	0	0	0	0	RNA, U6 small nuclear 508, pseudogene	snRNA
AL161790.1	8.0								0	0	0	0	0	NA function	miRNA
AC019198.1	9.0								0	0	0	0	0	NA function	miRNA
GAPDHP72	10.0								40	0	30	0	0	glyceraldehyde-3-phosphate dehydrogenase pseudogene 72	processed_pseudogene
FP236383.6	11.0								30	0	90	0	0	NA function	miRNA
RP11-640I15.2	12.0								80	0	99	0	0	NA function	processed_pseudogene
RP11-124A7.1	13.0								70	0	40	0	0	NA function	processed_pseudogene
AC092684.1		0.0							30	0	80	0	0	NA function	lincRNA
MIR1182		1.0							0	0	0	0	0	microRNA 1182	miRNA
AC080032.1		2.0							0	0	0	0	0	NA function	miRNA
RNU7-170P		3.0							0	0	0	0	0	RNA, U7 small nuclear 170 pseudogene	snRNA
RP1-199H16.6		4.0							0	0	0	0	0	NA function	processed_pseudogene
MIR4675		5.0							0	0	0	0	0	microRNA 4675	miRNA
RP11-359M6.2		6.0							30	0	95	0	0	NA function	processed_pseudogene
MIR6820		7.0							0	0	0	0	0	microRNA 6820	miRNA
AL513327.1		8.0							0	0	0	0	0	NA function	miRNA
RNU6-873P		9.0							0	0	0	0	0	RNA, U6 small nuclear 873, pseudogene	snRNA
RP13-77O11.12		10.0							0	0	0	0	0	NA function	processed_pseudogene
RNU6-67P		11.0							0	0	0	0	0	RNA, U6 small nuclear 67, pseudogene	snRNA
AL139220.1		12.0							0	0	80	0	0	NA function	miRNA
SNORA70_ENSG00000252014		13.0							0	0	0	0	0	small nucleolar RNA, H/ACA box 70	snoRNA
MIR8072			0.0						0	0	0	0	0	microRNA 8072	miRNA
AL138999.1			1.0						0	0	0	0	0	NA function	miRNA
RP11-213N20.1			2.0						0	0	0	0	0	NA function	processed_pseudogene
HNRNPDLP2			3.0						20	0	30	0	0	HNRNPDL pseudogene 2	unprocessed_pseudogene
7SK_ENSG00000273591			4.0						80	0	99	0	0	RNA component of 7SK nuclear ribonucleoprotein	misc_RNA
RP11-562L8.1			5.0						20	0	80	0	0	uncharacterized LOC102724934	processed_transcript
RP11-579A4.1			6.0						0	0	80	0	0	NA function	lincRNA
RP11-78L16.1			7.0						20	0	40	0	0	NA function	lincRNA
RP11-308K2.1			8.0						80	0	95	0	0	NA function	lincRNA
RP11-1110F20.1			9.0						50	0	95	99	0	NA function	TEC
CTBP2P5			10.0						90	0	80	0	0	CTBP2 pseudogene 5	processed_pseudogene
NKX2-1-AS1			11.0						95	0	99	0	0	NKX2-1 antisense RNA 1	antisense
CTD-2515C13.1			12.0						70	0	60	95	0	NA function	processed_pseudogene
SPANXN5			13.0						80	0	80	0	0	SPANX family member N5	protein_coding
MIR4428				0.0					0	0	0	0	0	microRNA 4428	miRNA
RNU7-151P				1.0					0	0	0	0	0	RNA, U7 small nuclear 151 pseudogene	snRNA
RNU4-56P				2.0					0	0	0	0	0	RNA, U4 small nuclear 56, pseudogene	snRNA
Y_RNA_ENSG00000199949				3.0					0	0	0	0	0	NA function	misc_RNA
AL138837.1				4.0					0	0	0	0	0	NA function	miRNA
GLYCAM1				5.0					50	0	95	0	0	glycosylation dependent cell adhesion molecule 1 (pseudogene)	unitary_pseudogene
MIR566				6.0					0	0	0	0	0	NA function	miRNA
AL356270.1				7.0					0	0	0	0	0	NA function	miRNA
RP11-219F10.1				8.0					95	0	50	0	0	NA function	lincRNA
RNVU1-2				9.0					80	0	90	0	0	RNA, variant U1 small nuclear 2	snRNA
AC067717.1				10.0					0	0	0	0	0	NA function	miRNA
RNU7-182P				11.0					0	0	0	0	0	RNA, U7 small nuclear 182 pseudogene	snRNA
RNA5SP402				12.0					0	0	0	0	0	RNA, 5S ribosomal pseudogene 402	rRNA
RP11-453O5.1				13.0					70	0	20	0	0	NA function	lincRNA
SNORD74					0.0				0	0	0	0	0	small nucleolar RNA, C/D box 74	snoRNA
RNU6-387P					1.0				0	0	0	0	0	RNA, U6 small nuclear 387, pseudogene	snRNA
AC021087.1					2.0				0	0	0	0	0	NA function	miRNA
IGHVIII-26-1					3.0				0	0	0	0	0	immunoglobulin heavy variable (III)-26-1 (pseudogene)	IG_V_pseudogene
Y_RNA_ENSG00000222883					4.0				0	0	0	0	0	NA function	misc_RNA
AC243836.1					5.0				20	0	90	0	0	NA function	miRNA
SNORA33_ENSG00000252045					6.0				80	0	80	0	0	small nucleolar RNA, H/ACA box 33	snoRNA
RP11-403N16.5					7.0				60	0	50	0	0	NA function	processed_pseudogene
MIR153-2					8.0				0	0	0	0	0	microRNA 153-2	miRNA
Y_RNA_ENSG00000199913					9.0				0	0	0	0	0	NA function	misc_RNA
USP17L29					10.0				0	0	0	0	0	ubiquitin specific peptidase 17 like family member 24	protein_coding
SNORD13P1					11.0				0	0	0	0	0	small nucleolar RNA, C/D box 13 pseudogene 1	snoRNA
IGKV1OR2-11					12.0				10	0	90	0	0	immunoglobulin kappa variable 1/OR2-11 (pseudogene)	IG_V_pseudogene
MIR4748					13.0				0	0	0	0	0	microRNA 4748	miRNA
RP11-386O9.2						0.0			10	0	60	0	0	NA function	lincRNA
CTD-2515H24.3						1.0			30	0	80	0	0	NA function	lincRNA
ZNF134						2.0			10	0	90	90	0	zinc finger protein 134	protein_coding
AC021205.1						3.0			0	0	0	0	0	NA function	miRNA
HECW2						4.0			20	0	40	0	0	HECT, C2 and WW domain containing E3 ubiquitin protein ligase 2	protein_coding
CTB-147C22.6						5.0			80	0	60	99	0	NA function	TEC
AL354936.1						6.0			0	0	0	0	0	NA function	miRNA
HNRNPA1P38						7.0			60	0	60	0	0	heterogeneous nuclear ribonucleoprotein A1pseudogene 38	processed_pseudogene
ANKRD13D						8.0			40	0	95	0	0	ankyrin repeat domain 13D	protein_coding
Y_RNA_ENSG00000200847						9.0			0	0	0	0	0	NA function	misc_RNA
TUBB3_ENSG00000258947						10.0			0	0	10	0	0	tubulin beta 3 class III	protein_coding
RP11-134G8.2						11.0			80	0	99	0	0	peptidyl-prolyl cis-trans isomerase NIMA-interacting 4-like	processed_pseudogene
CTD-2260A17.3						12.0			30	0	60	0	70	NA function	antisense
RECK						13.0			95	0	0	80	0	reversion inducing cysteine rich protein with kazal motifs	protein_coding
AC009474.2							0.0		0	0	90	0	0	NA function	processed_pseudogene
RNU6-1098P							1.0		0	0	0	0	0	RNA, U6 small nuclear 1098, pseudogene	snRNA
RP11-268E23.2							2.0		95	0	60	0	0	NA function	lincRNA
SNORA26							3.0		0	0	0	0	0	small nucleolar RNA, H/ACA box 26	snoRNA
RP11-518I13.1							4.0		70	0	70	0	0	NA function	lincRNA
LINC00353							5.0		80	0	40	0	0	long intergenic non-protein coding RNA 353	lincRNA
RNU6-607P							6.0		20	0	90	0	0	RNA, U6 small nuclear 607, pseudogene	snRNA
RNU6-968P							7.0		0	0	0	0	0	RNA, U6 small nuclear 968, pseudogene	snRNA
AC079398.2							8.0		0	0	0	0	0	NA function	miRNA
MIR4271							9.0		0	0	0	0	0	microRNA 4271	miRNA
RNU6-170P							10.0		0	0	0	0	0	RNA, U6 small nuclear 170, pseudogene	snRNA
RP6-166C19.20							11.0		0	0	0	0	0	NA function	processed_pseudogene
AC019046.1							12.0		0	0	0	0	0	NA function	miRNA
CUX2P1							13.0		99	0	80	0	0	cut like homeobox 2 pseudogene 1	processed_pseudogene
MIR6835								0.0	0	0	0	0	0	microRNA 6835	miRNA
RPSAP37								1.0	0	0	80	0	0	ribosomal protein SA pseudogene 37	processed_pseudogene
AC145124.1								2.0	0	0	0	0	0	NA function	miRNA
Y_RNA_ENSG00000274046								3.0	0	0	0	0	0	NA function	misc_RNA
RNA5SP154								4.0	0	0	0	0	0	RNA, 5S ribosomal pseudogene 154	rRNA
RNU6-1105P								5.0	0	0	0	0	0	RNA, U6 small nuclear 1105, pseudogene	snRNA
RNU6-865P								6.0	0	0	0	0	0	RNA, U6 small nuclear 865, pseudogene	snRNA
MIR4318								7.0	0	0	0	0	0	microRNA 4318	miRNA
RNU1-95P								8.0	30	0	0	0	0	RNA, U1 small nuclear 95, pseudogene	snRNA
ASMTL_ENSGR0000169093								9.0	0	0	0	0	0	acetylserotonin O-methyltransferase like	protein_coding
AC244021.1								10.0	0	0	0	0	0	NA function	miRNA
SNORA62_ENSG00000201980								11.0	0	0	0	0	0	small nucleolar RNA, H/ACA box 62	snoRNA
EEF1A1P41								12.0	0	0	0	0	0	eukaryotic translation elongation factor 1 alpha 1 pseudogene 41	processed_pseudogene
Y_RNA_ENSG00000200702								13.0	0	0	0	0	0	NA function	misc_RNA
