# Supplementary material for: Optimizing Model Performance and Interpretability: Application to Biological Data Classification
Source: Genes (Basel). 2025 Feb 28;16(3):297. doi: 10.3390/genes16030297 (PMC11942234; doi:10.3390/genes16030297)
Supplement: Supplementary file 1 [file genes-16-00297-s001.zip › Table-S11.xls]

Class	F1_Score	group
2C	0.87	Stacking
2C	0.62308	LeNet
2C	0.61727	DNN
3C	0.73	Stacking
3C	0.23849	LeNet
3C	0.2394	DNN
