# Supplementary material for: Optimizing Model Performance and Interpretability: Application to Biological Data Classification
Source: Genes (Basel). 2025 Feb 28;16(3):297. doi: 10.3390/genes16030297 (PMC11942234; doi:10.3390/genes16030297)
Supplement: Supplementary file 1 [file genes-16-00297-s001.zip › Table-S3.xlsx]

## Sheet: Table-S5-F1 score 和FRE比
Classifier	Labels	Features	Diff-score	F1 score (top features importance)	F1 score (pathway selection)	Feature source
LR	2C	25	0.0273	0.8427	0.87	All Genes
LR	2C	25	0.0804	0.7896	0.87	All Enzyme Genes
RF	2C	25	0.0137	0.8663	0.88	All Genes
RF	2C	25	0.0137	0.8663	0.88	All Enzyme Genes
SVM	2C	25	0.1622	0.6478	0.81	All Genes
SVM	2C	25	0.1622	0.6478	0.81	All Enzyme Genes
XGB	2C	25	-0.0476	0.9176	0.87	All Genes
XGB	2C	25	-0.0408	0.9108	0.87	All Enzyme Genes
LGB	2C	25	-0.0126	0.8926	0.88	All Genes
LGB	2C	25	0.0323	0.8477	0.88	All Enzyme Genes
LR	3C	23	0.0721	0.6279	0.7	All Genes
LR	3C	23	0.1353	0.5647	0.7	All Enzyme Genes
RF	3C	23	0.085	0.655	0.74	All Genes
RF	3C	23	0.0926	0.6474	0.74	All Enzyme Genes
SVM	3C	23	-0.0455	0.5755	0.53	All Genes
SVM	3C	23	0.0225	0.5075	0.53	All Enzyme Genes
XGB	3C	23	0.008	0.682	0.69	All Genes
XGB	3C	23	0.0007	0.6953	0.696	All Enzyme Genes
LGB	3C	23	0.0476	0.6624	0.71	All Genes
LGB	3C	23	0.0158	0.6942	0.71	All Enzyme Genes
