# Supplementary material for: Optimizing Model Performance and Interpretability: Application to Biological Data Classification
Source: Genes (Basel). 2025 Feb 28;16(3):297. doi: 10.3390/genes16030297 (PMC11942234; doi:10.3390/genes16030297)
Supplement: Supplementary file 1 [file genes-16-00297-s001.zip › Table-S4-2C-RFE.csv]

Gene	RF-RFE	LR-RFE	SVM-RFE	LGB-RFE	XGB-RFE	GNB-Null_importance	LR-Null_importance	XGB-Null_importance	SVM-Null_importance	RF-Null_importance	LGB-Null_importance	Function	Biotype	Reaction
S100A2	0						10	0	90	99	99	S100 calcium binding protein A2	protein_coding
CLCA2	1						60	0	99	99	90	chloride channel accessory 2	protein_coding
S100A7A	2						50	99	50	99	99	S100 calcium binding protein A7A	protein_coding
CALML5	3						70	99	50	99	95	calmodulin like 5	protein_coding
C7	4			0	8		50	99	50	99	99	complement C7	protein_coding
CH17-360D5.2	5						95	0	99	99	95	annexin A8	lincRNA
LCE3D	6						40	0	50	99	99	late cornified envelope 3D	protein_coding
IVL	7						20	0	95	0	95	involucrin	protein_coding
S100A7	8			2	0		80	99	95	0	99	S100 calcium binding protein A7	protein_coding
RHOV	9						90	0	95	0	0	ras homolog family member V	protein_coding
PLA2G4E	10					95	99	99	70	99	99	phospholipase A2 group IVE	protein_coding	a phosphatidylcholine + H2O -> a 2-lysophosphatidylcholine + a fatty acid + H+
TMSB4X		0					99	0	90	0	0	thymosin beta 4 X-linked	protein_coding
IGHG4		1					99	99	80	0	80	immunoglobulin heavy constant gamma 4 (G4m marker)	IG_C_gene
FN1		2					95	0	60	0	0	fibronectin 1	protein_coding
RPL35		3					95	0	30	0	0	ribosomal protein L35	protein_coding
KRT14		4					95	0	70	99	80	keratin 14	protein_coding
GPNMB		5					95	95	80	0	80	glycoprotein nmb	protein_coding
MIF		6					95	0	90	0	0	anti-Mullerian hormone	protein_coding
RPL30		7					95	0	30	0	0	ribosomal protein L30	protein_coding
FTL		8					99	0	70	0	0	ferritin light chain	protein_coding
RPL8		9					95	0	95	0	0	ribosomal protein L8	protein_coding
ATP1A1		10					95	0	70	0	0	ATPase Na+/K+ transporting subunit alpha 1	protein_coding
AC104623.2			0				99	0	99	0	0	NA function	antisense
RP11-778D9.9			1				95	0	99	0	0	NA function	unprocessed_pseudogene
RP11-812E19.14			2				95	0	80	0	0	NA function	unprocessed_pseudogene
AC000035.3			3				95	0	80	95	0	NA function	antisense
FKSG68			4				90	0	95	0	0	hepatocellular carcinoma-associated antigen HCA25b	protein_coding
RP11-20L19.1			5				95	0	70	0	0	uncharacterized LOC124903074	lincRNA
RP11-798K23.3			6				95	0	70	0	0	chromosome 5 open reading frame 60-like	unprocessed_pseudogene
EGLN3-AS1			7				95	0	80	0	0	EGLN3 antisense RNA 1	antisense
RP5-921G16.2			8				90	0	95	95	0	NA function	lincRNA
EMP3			9				90	0	95	0	0	epithelial membrane protein 3	protein_coding
DEFB103B			10				70	0	90	0	0	defensin beta 103B	protein_coding
CLEC2A				1	6		80	99	95	99	99	C-type lectin domain family 2 member A	protein_coding
CASP14				3	2		30	99	80	99	99	caspase 14	protein_coding
KRTDAP				4	1		80	99	90	99	99	keratinocyte differentiation associated protein	protein_coding
F2RL2				5			10	95	20	0	99	coagulation factor II thrombin receptor like 2	protein_coding
LINC01235				6			99	99	99	99	99	long intergenic non-protein coding RNA 1235	lincRNA
MMP3				7			90	99	90	99	99	matrix metallopeptidase 3	protein_coding
TNFSF11				8			40	99	30	99	99	TNF superfamily member 11	protein_coding
CELF6				9			80	99	70	90	0	CUGBP Elav-like family member 6	protein_coding
MASP1				10			30	99	30	0	95	MBL associated serine protease 1	protein_coding
IRF5					3		60	99	60	0	0	interferon regulatory factor 5	protein_coding
PIEZO2					4		70	0	80	99	0	piezo type mechanosensitive ion channel component 2	protein_coding
LCE2B					5		30	99	50	99	99	late cornified envelope 2B	protein_coding
IGKV1D-13					7		80	0	20	0	0	immunoglobulin kappa variable 1D-13	IG_V_gene
PTGER4					9		70	99	40	0	95	prostaglandin E receptor 4	protein_coding
ADGRF5					10		60	99	50	99	80	adhesion G protein-coupled receptor F5	protein_coding
