# Supplementary material for: Optimizing Model Performance and Interpretability: Application to Biological Data Classification
Source: Genes (Basel). 2025 Feb 28;16(3):297. doi: 10.3390/genes16030297 (PMC11942234; doi:10.3390/genes16030297)
Supplement: Supplementary file 1 [file genes-16-00297-s001.zip › Table-S5-3C-RFE.csv]

Gene	SVM-RFE	LR-RFE	RF-RFE	LGB-RFE	XGB-RFE	GNB-Null_importance	LR-Null_importance	XGB-Null_importance	SVM-Null_importance	RF-Null_importance	LGB-Null_importance	Function	Biotype	Reaction
ANKFN1	0.0						20	0	95	0	0	ankyrin repeat and fibronectin type III domain containing 1	protein_coding
RP11-91H12.1	1.0						60	0	95	0	0	NA function	TEC
RP11-63A2.2	2.0						20	0	99	0	0	NA function	antisense
SLC22A12	3.0						0	0	99	0	0	solute carrier family 22 member 12	protein_coding
ABHD1	4.0						20	0	95	0	0	abhydrolase domain containing 1	protein_coding
ANKRD37	5.0						95	0	95	80	50	ankyrin repeat domain 37	protein_coding
RP11-27G13.1	6.0						10	0	95	0	0	NA function	lincRNA
AC004862.6	7.0						70	0	99	0	0	NA function	antisense
AC096732.2	8.0						10	0	95	0	0	NA function	lincRNA
RP11-385N17.3	9.0						0	0	80	0	0	NA function	processed_pseudogene
RP11-47P18.2	10.0						0	0	60	0	0	NA function	lincRNA
MT-ND2		0.0					99	0	30	70	0	NA function	protein_coding
PMEL		1.0					99	0	80	95	0	premelanosome protein	protein_coding
MT-CYB		2.0				10.0	99	0	60	20	0	NA function	protein_coding	2 oxidized c-type cytochrome[out] + a ubiquinol[membrane] -> 2 reduced c-type cytochrome[out] + a ubiquinone[membrane] + 2 H+[out]
MGP		3.0					95	0	30	0	0	matrix Gla protein	protein_coding
RPL11		4.0					99	0	20	0	0	ribosomal protein L11	protein_coding
IGF2		5.0					95	90	80	0	95	insulin like growth factor 2	protein_coding
FGG		6.0					99	0	95	0	0	fibrinogen gamma chain	protein_coding
ALDOB		7.0		9.0	3.0	95.0	99	99	20	99	99	aldolase, fructose-bisphosphate B	protein_coding	beta-D-fructofuranose 1,6-bisphosphate <--> glycerone phosphate + D-glyceraldehyde 3-phosphate
FGA		8.0					95	99	80	95	95	fibrinogen alpha chain	protein_coding
FABP1		9.0					95	0	20	99	0	fatty acid binding protein 1	protein_coding
RPL37		10.0					99	0	10	0	0	ribosomal protein L37	protein_coding
CCL15-CCL14			0.0				80	0	60	0	80	CCL15-CCL14 readthrough (NMD candidate)	protein_coding
RP1-60O19.1			1.0				99	95	80	90	95	NA function	lincRNA
RP11-14C10.4_ENSG00000282793			2.0				99	0	99	95	0	NA function	lincRNA
SLC22A9			3.0				40	0	90	0	0	solute carrier family 22 member 9	protein_coding
UGT2B4			4.0				20	0	40	0	0	UDP glucuronosyltransferase family 2 member B4	protein_coding
C8orf49			5.0				80	0	50	99	0	long intergenic non-protein coding RNA 2905	lincRNA
HNF4A			6.0				80	0	80	99	99	hepatocyte nuclear factor 4 alpha	protein_coding
IGFBP1			7.0				0	0	80	0	0	insulin like growth factor binding protein 1	protein_coding
ASGR2			8.0				30	0	95	0	0	asialoglycoprotein receptor 2	protein_coding
PABPN1			9.0				90	0	40	0	0	poly(A) binding protein nuclear 1	protein_coding
LBP			10.0				50	0	70	99	0	enoyl-CoA hydratase and 3-hydroxyacyl CoA dehydrogenase	protein_coding
AZGP1				0.0	2.0		80	99	80	99	99	alpha-2-glycoprotein 1, zinc-binding	protein_coding
A1CF				1.0	0.0		60	99	40	0	99	APOBEC1 complementation factor	protein_coding
GATA3				2.0			95	99	40	95	99	GATA binding protein 3	protein_coding
TTR				3.0			95	99	70	80	99	transthyretin	protein_coding
TM4SF5				4.0	1.0		40	99	20	99	99	transmembrane 4 L six family member 5	protein_coding
GJB1				5.0			40	99	80	99	99	gap junction protein beta 1	protein_coding
GATA3-AS1				6.0			95	99	95	99	99	GATA3 antisense RNA 1	lincRNA
RP11-379F12.4				7.0			80	99	70	99	99	NA function	lincRNA
RP11-379F12.3				8.0			90	99	20	99	99	NA function	lincRNA
NR1I2				10.0			80	95	30	99	99	nuclear receptor subfamily 1 group I member 2	protein_coding
RP11-1070A24.2					4.0		95	99	30	0	99	NA function	antisense
EMX2					5.0		10	99	10	0	80	empty spiracles homeobox 2	protein_coding
GLYATL1					6.0	95.0	90	99	90	99	99	glycine-N-acyltransferase like 1	protein_coding	glycine + an acyl-CoA -> an N-acylglycine + coenzyme A + H+
TMA7					7.0		95	99	60	0	99	translation machinery associated 7 homolog	protein_coding
RP11-108L7.15					8.0		99	99	95	99	99	NA function	lincRNA
FAM210B					9.0		99	99	70	0	99	family with sequence similarity 210 member B	protein_coding
HOXD11					10.0		95	99	0	0	80	homeobox D11	protein_coding
