# Supplementary material for: Optimizing Model Performance and Interpretability: Application to Biological Data Classification
Source: Genes (Basel). 2025 Feb 28;16(3):297. doi: 10.3390/genes16030297 (PMC11942234; doi:10.3390/genes16030297)
Supplement: Supplementary file 1 [file genes-16-00297-s001.zip › Table-S6-vs_EBM-RuleFit.xls]

Class	F1_Score	group
2C	0.87	LR
2C	0.81	SVM
2C	0.88	RF
2C	0.87	XGB
2C	0.88	LGBM
2C	0.87	Stacking
2C	0.9177	EBM
2C	0.9027	RuleFit
3C	0.7	LR
3C	0.53	SVM
3C	0.74	RF
3C	0.69	XGB
3C	0.71	LGBM
3C	0.73	Stacking
3C	0.6047	EBM
3C	0.6947	RuleFit
