# Supplementary material for: Optimizing Model Performance and Interpretability: Application to Biological Data Classification
Source: Genes (Basel). 2025 Feb 28;16(3):297. doi: 10.3390/genes16030297 (PMC11942234; doi:10.3390/genes16030297)
Supplement: Supplementary file 1 [file genes-16-00297-s001.zip › Table-S7-EBM-RuleFit.xlsx]

## Sheet: 2C
Gene	EBM	LR-Null_importance	XGB-Null_importance	SVM-Null_importance	RF-Null_importance	LGB-Null_importance	Function	Biotype	Reaction
C7	0	50	99	50	99	99	complement C7	protein_coding
LINC01235	1	99	99	99	99	99	long intergenic non-protein coding RNA 1235	lincRNA
COL17A1	2	10	0	80	99	95	collagen type XVII alpha 1 chain	protein_coding
SPRR2A	3	60	0	70	99	95	small proline rich protein 2A	protein_coding
GJB5	4	80	0	99	99	0	gap junction protein beta 5	protein_coding
PRSS3	5	60	0	20	0	0	serine protease 3	protein_coding
TP53AIP1	6	0	0	90	99	95	tumor protein p53 regulated apoptosis inducing protein 1	protein_coding
PRSS8	7	95	0	20	95	90	serine protease 8	protein_coding
FGFBP1	8	50	0	70	99	0	fibroblast growth factor binding protein 1	protein_coding
IGKV2-30	9	80	99	50	90	95	immunoglobulin kappa variable 2-30	IG_V_gene
EPN3	10	95	0	60	0	0	epsin 3	protein_coding
CYP4F22	11	99	95	60	99	95	cytochrome P450 family 4 subfamily F member 22	protein_coding	an ultra-long-chain fatty acid + reduced [NADPH-hemoprotein reductase] + dioxygen -> an ultra-long-chain omega-hydroxy fatty acid + oxidized [NADPH-hemoprotein reductase] + H2O
EBF2	12	30	99	50	99	99	EBF transcription factor 2	protein_coding
TMPRSS11D	13	10	0	80	99	0	transmembrane serine protease 11D	protein_coding
SPINK7	14	20	0	40	0	0	serine peptidase inhibitor Kazal type 7	protein_coding
PKP3	15	70	0	99	0	0	plakophilin 3	protein_coding
CD164L2	16	10	0	0	99	80	CD164 molecule like 2	protein_coding
RAET1L	17	80	0	70	0	0	UL16 binding protein 2	protein_coding
CD19	18	40	0	70	0	0	CD19 molecule	protein_coding
CHST7	19	95	95	70	80	90	carbohydrate sulfotransferase 7	protein_coding	n 3'-phosphoadenylyl-sulfate + chondroitin-[core protein] -> n adenosine 3',5'-bisphosphate + a [chondroitin-sulfate] containing 6-O-sulfo-N-acetylgalactosamine + H+
DLX3	20	80	99	60	95	0	distal-less homeobox 3	protein_coding
SV2B	21	40	0	30	80	0	synaptic vesicle glycoprotein 2B	protein_coding
TMEM200A	22	70	0	60	0	0	transmembrane protein 200A	protein_coding
GRHL1	23	95	0	99	0	0	grainyhead like transcription factor 1	protein_coding
AOC3	24	99	0	80	99	99	amine oxidase copper containing 3	protein_coding	Aliphatic-amine oxidase
Gene	RuleFit	GNB-Null_importance	LR-Null_importance	XGB-Null_importance	SVM-Null_importance	RF-Null_importance	LGB-Null_importance	Function	Biotype
MRRF	0		90	0	60	0	0	mitochondrial ribosome recycling factor	protein_coding
RP11-802O23.3	0		99	0	95	0	0	NA function	antisense
IGLV3-19	0		80	0	0	99	95	immunoglobulin lambda variable 3-19	IG_V_gene
RP11-95D17.1	0		80	0	95	95	70	NA function	lincRNA
PI3	0		70	95	40	99	95	peptidase inhibitor 3	protein_coding
F2RL2	1		10	95	20	0	99	coagulation factor II thrombin receptor like 2	protein_coding
C7	1		50	99	50	99	99	complement C7	protein_coding
AC017002.2	1		95	0	0	0	0	NA function	lincRNA
DTX3L	2		30	0	60	0	90	deltex E3 ubiquitin ligase 3L	protein_coding
S100A7A	2		50	99	50	99	99	S100 calcium binding protein A7A	protein_coding
RP11-734B5.2	2		80	0	10	90	0	NA function	sense_intronic
LHB	2		50	99	50	95	80	chorionic gonadotropin subunit beta 3	protein_coding
KCNJ8	3		70	99	70	99	95	potassium inwardly rectifying channel subfamily J member 8	protein_coding
GJA5	3		40	0	0	0	0	gap junction protein alpha 5	protein_coding
DEFB103A	4		70	0	40	0	99	defensin beta 103A	protein_coding
CTD-2517M22.14	4		80	0	60	0	0	NA function	processed_transcript
LITAF	5		70	0	30	0	0	lipopolysaccharide induced TNF factor	protein_coding
DUSP6	5	0	99	0	50	0	40	dual specificity phosphatase 6	protein_coding
CLEC2A	5		80	99	95	99	99	C-type lectin domain family 2 member A	protein_coding
CALML5	6		70	99	50	99	95	calmodulin like 5	protein_coding
ARRB2	6		70	99	60	90	0	arrestin beta 2	protein_coding
DNAH10	7		70	0	60	0	0	dynein axonemal heavy chain 10	protein_coding
RP11-660L16.2	8		95	95	80	0	80	NA function	antisense
GALNT14	8	70	20	0	10	40	0	polypeptide N-acetylgalactosaminyltransferase 14	protein_coding
KRT16P1	9		95	0	99	0	99	keratin 16 pseudogene 1	transcribed_unprocessed_pseudogene

## Sheet: 3C
Gene	EBM	LR-Null_importance	XGB-Null_importance	SVM-Null_importance	RF-Null_importance	LGB-Null_importance	Function	Biotype	Reaction
RGL2	0	60	0	70	95	0	ral guanine nucleotide dissociation stimulator like 2	protein_coding
MIA2	1	80	0	70	99	0	MIA SH3 domain ER export factor 2	protein_coding
RP1-43E13.2	2	95	0	95	0	95	NA function	antisense
SLC1A5	3	95	95	20	80	99	solute carrier family 1 member 5	protein_coding
SMIM2-AS1	4	95	95	80	99	80	SMIM2 antisense RNA 1	antisense
TMA7	5	95	99	60	0	99	translation machinery associated 7 homolog	protein_coding
ANKRD1	6	20	0	20	0	70	ankyrin repeat domain 1	protein_coding
OR10J6P	7	95	0	99	0	0	olfactory receptor family 10 subfamily J member 6 pseudogene	unprocessed_pseudogene
IRS2	8	90	90	20	0	90	insulin receptor substrate 2	protein_coding
EPS8L3	9	90	0	60	0	0	EPS8 like 3	protein_coding
PSMD10P2	10	99	99	90	95	0	proteasome 26S subunit, non-ATPase, 10 pseudogene 2	transcribed_processed_pseudogene
ALYREF	11	70	0	90	0	0	Aly/REF export factor	protein_coding
AP000251.3	12	95	0	90	99	99	NA function	antisense
NCOA5	13	95	0	20	99	90	nuclear receptor coactivator 5	protein_coding
MAEL	14	99	0	50	0	0	maelstrom spermatogenic transposon silencer	protein_coding
HIST1H2BH	15	40	99	20	80	60	H2B clustered histone 9	protein_coding
F10-AS1	16	95	0	95	0	0	F10 antisense RNA 1	antisense
ZNF786	17	99	0	70	0	90	zinc finger protein 786	protein_coding
CTC-246B18.10	18	20	80	60	0	0	NA function	lincRNA
CIB3	19	70	0	30	99	0	calcium and integrin binding family member 3	protein_coding
ACAP3	20	80	0	70	0	80	ArfGAP with coiled-coil, ankyrin repeat and PH domains 3	protein_coding
SLC51B	21	0	0	80	0	0	solute carrier family 51 subunit beta	protein_coding
MOGAT2	22	95	0	90	80	99	monoacylglycerol O-acyltransferase 2	protein_coding	a 2-acylglycerol + an acyl-CoA -> a 1,2-diglyceride + coenzyme A
Gene	RuleFit	GNB-Null_importance	LR-Null_importance	XGB-Null_importance	SVM-Null_importance	RF-Null_importance	LGB-Null_importance	Function	Biotype	Reaction
AC090286.4	0		99	95	60	99	99	NA function	antisense
ABCC11	0		0	99	30	99	0	ATP binding cassette subfamily C member 11	protein_coding
TPSB2	0		99	0	60	0	0	tryptase alpha/beta 1	protein_coding
CTC-534B23.1	1		95	99	95	0	0	NA function	processed_pseudogene
PRR26	1		50	0	95	0	80	DIP2C antisense RNA 1	protein_coding
TLX1NB	1		90	0	80	0	0	TLX1 neighbor	processed_transcript
LIN7B	1		99	0	30	0	0	lin-7 homolog B, crumbs cell polarity complex component	protein_coding
AZGP1	2		80	99	80	99	99	alpha-2-glycoprotein 1, zinc-binding	protein_coding
IL22RA1	2		50	0	60	90	0	interleukin 22 receptor subunit alpha 1	protein_coding
NEFLP1	2		95	0	95	0	0	neurofilament light pseudogene 1	processed_pseudogene
OIP5	2		0	0	70	0	0	Opa interacting protein 5	protein_coding
EMX2	3		10	99	10	0	80	empty spiracles homeobox 2	protein_coding
NOC2L	3		20	99	20	70	70	NOC2 like nucleolar associated transcriptional repressor	protein_coding
SLC2A12	3		10	0	10	0	60	solute carrier family 2 member 12	protein_coding
RP11-630A13.4	4		80	99	80	0	0	NA function	TEC
DERA	4	20	99	70	10	99	40	deoxyribose-phosphate aldolase	protein_coding	2-deoxy-D-ribose 5-phosphate -> acetaldehyde + D-glyceraldehyde 3-phosphate
PPIAP6	4		0	0	50	70	0	peptidylprolyl isomerase A pseudogene 6	processed_pseudogene
CCDC71	4		0	0	60	80	0	coiled-coil domain containing 71	protein_coding
P2RX7	5		99	0	60	0	95	purinergic receptor P2X 7	protein_coding
AIM1	5		0	95	30	0	0	crystallin beta-gamma domain containing 1	protein_coding
MYO7A	5		99	0	0	0	0	myosin VIIA	protein_coding
RP11-549K20.1	5		50	0	95	0	0	NA function	lincRNA
NR1I2	5		80	95	30	99	99	nuclear receptor subfamily 1 group I member 2	protein_coding
