# Supplementary material for: Optimizing Model Performance and Interpretability: Application to Biological Data Classification
Source: Genes (Basel). 2025 Feb 28;16(3):297. doi: 10.3390/genes16030297 (PMC11942234; doi:10.3390/genes16030297)
Supplement: Supplementary file 1 [file genes-16-00297-s001.zip › Table-S8.csv]

Classifier	Labels	Features	Diff-score	F1 score (SHAP)	F1 score (pathway selection)	Feature source
LR	2C	25	0.2152	0.6548	0.87	All Genes
RF	2C	25	0.1685	0.7115	0.88	All Genes
LGBM	2C	25	0.0949	0.7851	0.88	All Genes
LR	3C	23	0.2552	0.4448	0.7	All Genes
RF	3C	23	0.4109	0.3291	0.74	All Genes
LGBM	3C	23	0.2939	0.4161	0.71	All Genes
