# Supplementary material for: Optimizing Model Performance and Interpretability: Application to Biological Data Classification
Source: Genes (Basel). 2025 Feb 28;16(3):297. doi: 10.3390/genes16030297 (PMC11942234; doi:10.3390/genes16030297)
Supplement: Supplementary file 1 [file genes-16-00297-s001.zip › Table-S9-2C-SHAP-Null-importance.csv]

Gene	RF-SHAP	LGBM-SHAP	Lasso-SHAP	KNN-SHAP	LogicReg-SHAP	GaussianNB-SHAP	Decision_tree-SHAP	GNB-Null_importance	LR-Null_importance	XGB-Null_importance	SVM-Null_importance	RF-Null_importance	LGB-Null_importance	Function	Biotype	Reaction
MKI67	0								50	0	20	0	0	marker of proliferation Ki-67	protein_coding
RP5-864K19.4	1								95	0	95	70	0	uncharacterized LOC105378663	antisense
STMN1	2								50	0	30	0	0	stathmin 1	protein_coding
RP11-478B9.3	3								90	0	40	0	0	NA function	processed_pseudogene
IGLV10-67	4								60	0	0	0	0	immunoglobulin lambda variable 10-67 (pseudogene)	IG_V_pseudogene
RNU6-1111P	5								0	0	0	0	0	RNA, U6 small nuclear 1111, pseudogene	snRNA
RP11-196G18.3	6								20	0	70	0	0	uncharacterized LOC124904411	antisense
CTC-273B12.5	7								70	95	20	0	80	uncharacterized LOC105372430	antisense
NRG1-IT1	8								50	0	50	0	0	NRG1 intronic transcript 1	sense_intronic
RP11-19E11.1	9								30	0	0	0	0	NA function	lincRNA
SLC25A32	10								20	0	0	99	0	solute carrier family 25 member 32	protein_coding
RPL12P4		0							90	0	70	0	0	ribosomal protein L12 pseudogene 4	processed_pseudogene
GSAP		1							60	0	20	0	0	gamma-secretase activating protein	protein_coding
UBR1		2						10	20	0	30	0	0	ubiquitin protein ligase E3 component n-recognin 1	protein_coding	an [E2 ubiquitin-conjugating enzyme]-S-ubiquitinyl-L-cysteine + a [protein]-L-lysine -> an [E2 ubiquitin-conjugating enzyme]-L-cysteine + a [protein]-N6-monoubiquitinyl-L-lysine + H+
STRIP2		3							80	0	60	0	0	striatin interacting protein 2	protein_coding
AC006452.2		4							0	0	0	0	0	NA function	miRNA
BBS1		5							70	0	0	0	0	Bardet-Biedl syndrome 1	protein_coding
NT5CP1		6							0	0	50	0	0	5',3'-nucleotidase, cytosolic pseudogene 1	processed_pseudogene
CRYZL1		7							50	0	20	0	0	crystallin zeta like 1	protein_coding
ZNF217		8							60	0	40	0	0	zinc finger protein 217	protein_coding
GAPDHP59		9							30	0	60	0	0	glyceraldehyde-3-phosphate dehydrogenase pseudogene 59	processed_pseudogene
RPF2P1		10							95	0	20	0	0	ribosome production factor 2 homolog pseudogene 1	processed_pseudogene
FAM131B			0						70	0	0	0	0	family with sequence similarity 131 member B	protein_coding
RP11-112J3.16			1						20	0	30	0	0	NA function	lincRNA
RP11-437J2.4			2						40	0	10	0	0	NA function	antisense
GPR84			3						10	0	30	0	0	G protein-coupled receptor 84	protein_coding
DEFB4B			4						40	99	30	0	99	defensin beta 4B	protein_coding
HSPA6			5						60	0	70	0	0	heat shock protein family A (Hsp70) member 6	protein_coding
AC017006.3			6						50	0	20	0	0	NA function	antisense
RP3-332B22.1			7						95	0	30	95	70	long intergenic non-protein coding RNA 2941	lincRNA
SH3RF1			8						30	0	0	0	0	SH3 domain containing ring finger 1	protein_coding
U8			9						0	0	0	0	0	small nucleolar RNA, C/D box 118	snoRNA
RP11-159H10.4			10						50	0	0	0	0	TMX1 pseudogene 2	processed_pseudogene
Y_RNA_ENSG00000201988				0					0	0	0	0	0	NA function	misc_RNA
AC080094.1				1					0	0	0	0	0	NA function	lincRNA
RNU6-387P				2					0	0	0	0	0	RNA, U6 small nuclear 387, pseudogene	snRNA
MIR1273F				3					0	0	0	0	0	NA function	miRNA
AL121761.1				4					0	0	0	0	0	NA function	miRNA
RP11-312A15.1				5					70	0	70	0	0	NA function	processed_pseudogene
AC006925.1				6					0	0	0	0	0	NA function	miRNA
AC243654.1				7					0	0	0	0	0	NA function	miRNA
RP11-290K4.2				8					0	0	0	0	0	NA function	lincRNA
AC005513.1				9					0	0	0	0	0	NA function	miRNA
Y_RNA_ENSG00000200610				10					0	0	0	0	0	NA function	misc_RNA
RP11-143N13.2					0				10	0	20	0	0	NA function	lincRNA
DIAPH3-AS1					1				90	0	80	0	0	DIAPH3 antisense RNA 1	antisense
AC009518.3					2				0	0	0	0	0	NA function	processed_pseudogene
AC003968.1					3				0	0	0	0	0	NA function	miRNA
AF274855.1					4				0	0	0	0	0	NA function	miRNA
RP11-5P18.3					5				0	0	0	0	0	NA function	unprocessed_pseudogene
AL391730.1					6				0	0	0	0	0	NA function	miRNA
ZNF209P					7				60	0	0	0	0	zinc finger protein 209, pseudogene	unprocessed_pseudogene
AC084290.2					8				60	0	50	0	0	NA function	processed_pseudogene
Z82205.1					9				0	0	0	0	0	NA function	miRNA
RNA5SP287					10				0	0	0	0	0	RNA, 5S ribosomal pseudogene 287	rRNA
RP11-210G22.1						0			70	0	0	0	0	NA function	antisense
AC009161.1						1			0	0	0	0	0	NA function	processed_pseudogene
RNA5SP211						2			0	0	0	0	0	RNA, 5S ribosomal pseudogene 211	rRNA
RNU2-44P						3			0	0	0	0	0	RNA, U2 small nuclear 44, pseudogene	snRNA
Y_RNA_ENSG00000280598						4			0	0	0	0	0	NA function	misc_RNA
MIR548T						5			0	0	0	0	0	microRNA 548t	miRNA
RP11-831H9.3						6			0	0	0	0	0	NA function	antisense
AL357515.1						7			0	0	0	0	0	NA function	miRNA
AC114954.1						8			0	0	0	0	0	NA function	miRNA
AC018618.1						9			0	0	0	0	0	NA function	miRNA
RNA5SP30						10			0	0	0	0	0	RNA, 5S ribosomal pseudogene 30	rRNA
SUGT1							0		60	0	60	0	0	SGT1 homolog, MIS12 kinetochore complex assembly cochaperone	protein_coding
CTB-138E5.1							1		90	0	20	0	0	NA function	antisense
RNU7-84P							2		0	0	0	0	0	RNA, U7 small nuclear 84 pseudogene	snRNA
ERVV-1							3		70	0	70	0	0	endogenous retrovirus group V member 1, envelope	protein_coding
ZDHHC5							4		0	0	20	0	0	zinc finger DHHC-type palmitoyltransferase 5	protein_coding
Y_RNA_ENSG00000222701							5		0	0	0	0	0	NA function	misc_RNA
MTCYBP2							6		0	0	0	0	0	MT-CYB pseudogene 2	processed_pseudogene
OR4F16							7		40	0	40	0	0	olfactory receptor family 4 subfamily F member 16	protein_coding
FCRLA							8		40	0	0	0	0	Fc receptor like A	protein_coding
CTC-353G13.1							9		70	0	60	0	0	NA function	antisense
ALDH4A1							10	20	20	0	0	20	0	aldehyde dehydrogenase 4 family member A1	protein_coding	L-glutamate-5-semialdehyde + NAD+ + H2O -> L-glutamate + NADH + 2 H+
